# Supplementary material for: N-(2-Chloro­phen­yl)-4-hydr­oxy-2H-1,2-benzothia­zine-3-carboxamide 1,1-dioxide
Source: Acta Crystallogr Sect E Struct Rep Online. 2009 Aug 29;65(Pt 9):o2279–80. doi: 10.1107/S1600536809033972 (PMC2969961; doi:10.1107/S1600536809033972)
Supplement: Supplementary file 1 [file e-65-o2279-sup1.cif]

##############################################################################
###                                                                        ###
###        Electronic paper (Acta Crystallographica Section E)             ###
###                                                                        ###
##############################################################################
#                                                                            #
# This CIF contains the data in a paper accepted for publication in Acta     #
# Crystallographica Section E. It conforms to the requirements of Notes      #
# for Authors for Section E, and has been peer reviewed under the auspices   #
# of the IUCr Commission on Journals.                                        #
#                                                                            #
# Full details of the Crystallographic Information File format               #
# are given in the paper "The Crystallographic Information File (CIF):       #
# a New Standard Archive File for Crystallography" by S. R. Hall, F. H.      #
# Allen and I. D. Brown [Acta Cryst. (1991), A47, 655-685].                  #
#                                                                            #
# The current version of the core CIF dictionary is obtainable from          #
# ftp://ftp.iucr.org/pub/cif_core.dic. The current version number is 2.4.    #
#                                                                            #
# Software is freely available for graphical display of the structure(s) in  #
# this CIF.  For information consult the CIF home page http://www.iucr.org/  #
# cif/home.html                                                              #
#                                                                            #
# This file may be used for bona fide research purposes within the           #
# scientific community so long as proper attribution is given to the journal # 
# article from which it was obtained.                                        #
#                                                                            #
##############################################################################
                                             
data_global
_audit_creation_method     SHELXL-97
_journal_date_recd_electronic     2009-08-19
_journal_date_accepted     2009-08-25
_journal_name_full     'Acta Crystallographica, Section E'
_journal_year     2009
_journal_volume     65
_journal_issue      9
_journal_page_first     o2279
_journal_page_last     o2280
_journal_paper_category     QO
_journal_coeditor_code     LH2886
_publ_contact_author
;
    'Siddiqui, Waseeq Ahmad'
    Department of Chemistry
    University of Sargodha
    Sargodha
    Pakistan
;
_publ_contact_author_email     ' waseeqsiddiqui@gmail.com '
_publ_contact_author_fax     ' 0092+48-322 2121 '
_publ_contact_author_phone     ' 0092-48-923 0546 '
_publ_section_title
;
<i>N</i>-(2-Chlorophenyl)-4-hydroxy-2<i>H</i>-1,2-benzothiazine-3-carboxamide
1,1-dioxide
;
loop_
    _publ_author_name
    _publ_author_address
    'Siddiqui, Waseeq Ahmad'
;
Department of Chemistry
University of Sargodha
Sargodha 40100
Pakistan
;
    'Siddiqui, Hamid Latif'
;
Institute of Chemistry
University of the Punjab
Lahore 54590
Pakistan
;
    'Azam, Muhammad'
;
Institute of Biochemistry
University of Balochistan
Quetta
Pakistan
;
    'Parvez, Masood'
;
Department of Chemistry
The University of Calgary
2500 University Drive NW
Calgary
Alberta
Canada T2N 1N4
;
    'Rizvi, Umar Farooq'
;
Institute of Chemistry
University of the Punjab
Lahore 54590
Pakistan
;
data_I
_chemical_name_systematic
;
<i>N</i>-(2-Chlorophenyl)-4-hydroxy-2<i>H</i>-1,2-benzothiazine-3-carboxamide
1,1-dioxide
;
_chemical_name_common     ?
_chemical_formula_moiety     'C15 H11 Cl N2 O4 S'
_chemical_formula_sum     'C15 H11 Cl N2 O4 S'
_chemical_formula_iupac     'C15 H11 Cl N2 O4 S'
_chemical_formula_weight     350.77
_chemical_melting_point     ?
_chemical_melting_point_gt     491
_chemical_melting_point_lt     492
_symmetry_cell_setting     monoclinic
_symmetry_space_group_name_H-M     'P 21/c'
_symmetry_space_group_name_Hall     '-P 2ybc'
loop_
    _symmetry_equiv_pos_as_xyz
    'x, y, z'
    '-x, y+1/2, -z+1/2'
    '-x, -y, -z'
    'x, -y-1/2, z-1/2'
_cell_length_a     10.077(2)
_cell_length_b     13.818(3)
_cell_length_c     21.426(4)
_cell_angle_alpha     90.00
_cell_angle_beta     97.070(13)
_cell_angle_gamma     90.00
_cell_volume     2960.8(10)
_cell_formula_units_Z     8
_cell_measurement_reflns_used     12965
_cell_measurement_theta_min     2.8
_cell_measurement_theta_max     27.5
_cell_measurement_temperature     200(2)
_exptl_crystal_description     block
_exptl_crystal_colour     colorless
_exptl_crystal_size_max     0.16
_exptl_crystal_size_mid     0.14
_exptl_crystal_size_min     0.12
_exptl_crystal_density_diffrn     1.574
_exptl_crystal_density_meas     ?
_exptl_crystal_density_method     'not measured'
_exptl_crystal_F_000     1440
_exptl_absorpt_coefficient_mu     0.421
_exptl_absorpt_correction_type     'multi-scan'
_exptl_absorpt_process_details     '(SORTAV; Blessing, 1997)'
_exptl_absorpt_correction_T_min     0.9357
_exptl_absorpt_correction_T_max     0.9512
_exptl_special_details
;
;
_diffrn_ambient_temperature     200(2)
_diffrn_radiation_type     MoK\a
_diffrn_radiation_wavelength     0.71073
_diffrn_radiation_source     'fine-focus sealed tube'
_diffrn_radiation_monochromator     graphite
_diffrn_measurement_device_type     'Nonius KappaCCD'
_diffrn_measurement_method     '\w and \f'
_diffrn_detector_area_resol_mean     ?
_diffrn_reflns_number     12965
_diffrn_reflns_av_R_equivalents     0.0309
_diffrn_reflns_av_sigmaI/netI     0.0346
_diffrn_reflns_theta_min     2.8
_diffrn_reflns_theta_max     27.5
_diffrn_reflns_theta_full     27.47
_diffrn_measured_fraction_theta_max     0.993
_diffrn_measured_fraction_theta_full     0.993
_diffrn_reflns_limit_h_min     -13
_diffrn_reflns_limit_h_max     13
_diffrn_reflns_limit_k_min     -17
_diffrn_reflns_limit_k_max     17
_diffrn_reflns_limit_l_min     -27
_diffrn_reflns_limit_l_max     27
_diffrn_standards_number     0
_diffrn_standards_interval_count     ?
_diffrn_standards_interval_time     ?
_diffrn_standards_decay_%     ?
_refine_special_details
;
Refinement of <i>F</i>^2^ against ALL reflections. The weighted <i>R</i>-factor
<i>wR</i> and goodness of fit <i>S</i> are based on <i>F</i>^2^, conventional
<i>R</i>-factors <i>R</i> are based on <i>F</i>, with <i>F</i> set to zero for
negative <i>F</i>^2^. The threshold expression of <i>F</i>^2^ >
\s(<i>F</i>^2^) is used only for calculating <i>R</i>-factors(gt) <i>etc</i>.
and is not relevant to the choice of reflections for refinement.
<i>R</i>-factors based on <i>F</i>^2^ are statistically about twice as large
as those based on <i>F</i>, and <i>R</i>- factors based on ALL data will be
even larger.
;
_reflns_number_total     6732
_reflns_number_gt     5711
_reflns_threshold_expression     I>2\s(I)
_refine_ls_structure_factor_coef     Fsqd
_refine_ls_matrix_type     full
_refine_ls_R_factor_all     0.0507
_refine_ls_R_factor_gt     0.0406
_refine_ls_wR_factor_gt     0.0926
_refine_ls_wR_factor_ref     0.1007
_refine_ls_goodness_of_fit_ref     1.052
_refine_ls_restrained_S_all     1.052
_refine_ls_number_reflns     6732
_refine_ls_number_parameters     433
_refine_ls_number_restraints     0
_refine_ls_hydrogen_treatment     mixed
_refine_ls_weighting_scheme     calc
_refine_ls_weighting_details
            'calc w=1/[\s^2^(Fo^2^)+(0.032P)^2^+2.78P] where P=(Fo^2^+2Fc^2^)/3'
_atom_sites_solution_hydrogens     geom
_atom_sites_solution_primary     direct
_atom_sites_solution_secondary     difmap
_refine_ls_shift/su_max     0.001
_refine_ls_shift/su_mean     0.000
_refine_diff_density_max     0.328
_refine_diff_density_min     -0.389
_refine_ls_extinction_method     none
_refine_ls_extinction_coef     ?
loop_
    _atom_type_symbol
    _atom_type_description
    _atom_type_scat_dispersion_real
    _atom_type_scat_dispersion_imag
    _atom_type_scat_source
    'C' 'C' 0.0033 0.0016
                         'International Tables Vol C Tables 4.2.6.8 and 6.1.1.4'
    'H' 'H' 0.0000 0.0000
                         'International Tables Vol C Tables 4.2.6.8 and 6.1.1.4'
    'N' 'N' 0.0061 0.0033
                         'International Tables Vol C Tables 4.2.6.8 and 6.1.1.4'
    'O' 'O' 0.0106 0.0060
                         'International Tables Vol C Tables 4.2.6.8 and 6.1.1.4'
    'S' 'S' 0.1246 0.1234
                         'International Tables Vol C Tables 4.2.6.8 and 6.1.1.4'
    'Cl' 'Cl' 0.1484 0.1585
                         'International Tables Vol C Tables 4.2.6.8 and 6.1.1.4'
_computing_data_collection     'COLLECT (Hooft, 1998)'
_computing_cell_refinement     'DENZO (Otwinowski & Minor, 1997)'
_computing_data_reduction     'SCALEPACK (Otwinowski & Minor, 1997)'
_computing_structure_solution     'SHELXS97 (Sheldrick, 2008)'
_computing_structure_refinement     'SHELXL97 (Sheldrick, 2008)'
_computing_molecular_graphics     'ORTEP-3 for Windows (Farrugia, 1997)'
_computing_publication_material     'SHELXL97 (Sheldrick, 2008)'
loop_
    _atom_site_type_symbol
    _atom_site_label
    _atom_site_fract_x
    _atom_site_fract_y
    _atom_site_fract_z
    _atom_site_U_iso_or_equiv
    _atom_site_adp_type
    _atom_site_calc_flag
    _atom_site_refinement_flags
    _atom_site_occupancy
    _atom_site_disorder_assembly
    _atom_site_disorder_group
    Cl Cl1 0.53894(6) 0.85003(4) 0.44704(3) 0.03897(14) Uani d . 1 . .
    Cl Cl2 1.01898(6) 0.42658(4) 0.72988(3) 0.03888(14) Uani d . 1 . .
    S S1 0.56632(5) 0.56337(4) 0.29991(2) 0.02616(11) Uani d . 1 . .
    S S2 0.88023(5) 0.18009(4) 0.55861(2) 0.02725(12) Uani d . 1 . .
    O O1 0.42471(14) 0.56870(11) 0.28299(7) 0.0345(3) Uani d . 1 . .
    O O2 0.65098(16) 0.63267(11) 0.27504(7) 0.0376(4) Uani d . 1 . .
    O O3 0.91579(14) 0.44058(11) 0.40450(7) 0.0306(3) Uani d . 1 . .
    H H3O 0.942(3) 0.475(2) 0.4358(13) 0.046 Uiso d . 1 . .
    O O4 0.90157(13) 0.58281(10) 0.48371(7) 0.0299(3) Uani d . 1 . .
    O O5 1.01519(15) 0.14585(11) 0.56604(8) 0.0394(4) Uani d . 1 . .
    O O6 0.79336(16) 0.15325(11) 0.60351(7) 0.0361(3) Uani d . 1 . .
    O O7 0.55675(14) 0.35003(11) 0.46691(7) 0.0316(3) Uani d . 1 . .
    H H7O 0.552(3) 0.405(2) 0.4885(13) 0.047 Uiso d . 1 . .
    O O8 0.62498(14) 0.48103(10) 0.55245(6) 0.0285(3) Uani d . 1 . .
    N N1 0.59401(16) 0.56899(12) 0.37671(8) 0.0246(3) Uani d . 1 . .
    H H1N 0.527(2) 0.5434(17) 0.3934(11) 0.030 Uiso d . 1 . .
    N N2 0.72054(17) 0.68431(12) 0.46688(8) 0.0273(4) Uani d . 1 . .
    H H2N 0.653(2) 0.6924(17) 0.4419(11) 0.033 Uiso d . 1 . .
    N N3 0.88570(16) 0.29841(12) 0.55636(8) 0.0256(3) Uani d . 1 . .
    H H3N 0.956(2) 0.3194(17) 0.5386(11) 0.031 Uiso d . 1 . .
    N N4 0.81507(17) 0.45318(12) 0.62112(8) 0.0259(3) Uani d . 1 . .
    H H4N 0.881(2) 0.4116(17) 0.6302(11) 0.031 Uiso d . 1 . .
    C C1 0.7962(2) 0.32702(15) 0.30815(10) 0.0331(5) Uani d . 1 . .
    H H1 0.8737 0.3034 0.3333 0.040 Uiso calc R 1 . .
    C C2 0.7414(2) 0.27512(17) 0.25567(11) 0.0384(5) Uani d . 1 . .
    H H2 0.7817 0.2161 0.2452 0.046 Uiso calc R 1 . .
    C C3 0.6289(2) 0.30844(17) 0.21865(10) 0.0380(5) Uani d . 1 . .
    H H3 0.5912 0.2716 0.1834 0.046 Uiso calc R 1 . .
    C C4 0.5707(2) 0.39514(16) 0.23257(10) 0.0339(5) Uani d . 1 . .
    H H4 0.4937 0.4185 0.2069 0.041 Uiso calc R 1 . .
    C C5 0.6264(2) 0.44760(14) 0.28448(9) 0.0255(4) Uani d . 1 . .
    C C6 0.73784(19) 0.41364(14) 0.32404(9) 0.0248(4) Uani d . 1 . .
    C C7 0.79336(18) 0.46879(14) 0.38005(8) 0.0227(4) Uani d . 1 . .
    C C8 0.72638(18) 0.54292(14) 0.40405(9) 0.0235(4) Uani d . 1 . .
    C C9 0.78939(19) 0.60425(14) 0.45506(9) 0.0235(4) Uani d . 1 . .
    C C10 0.75144(19) 0.75747(14) 0.51204(9) 0.0256(4) Uani d . 1 . .
    C C11 0.6697(2) 0.83982(15) 0.50801(10) 0.0298(4) Uani d . 1 . .
    C C12 0.6902(2) 0.91379(16) 0.55174(11) 0.0391(5) Uani d . 1 . .
    H H12 0.6331 0.9687 0.5486 0.047 Uiso calc R 1 . .
    C C13 0.7943(3) 0.90723(17) 0.60010(11) 0.0411(5) Uani d . 1 . .
    H H13 0.8091 0.9575 0.6304 0.049 Uiso calc R 1 . .
    C C14 0.8764(2) 0.82715(17) 0.60399(11) 0.0391(5) Uani d . 1 . .
    H H14 0.9487 0.8233 0.6369 0.047 Uiso calc R 1 . .
    C C15 0.8559(2) 0.75196(16) 0.56085(10) 0.0326(5) Uani d . 1 . .
    H H15 0.9129 0.6970 0.5647 0.039 Uiso calc R 1 . .
    C C16 0.6273(2) 0.19136(17) 0.39968(10) 0.0375(5) Uani d . 1 . .
    H H16 0.5581 0.2327 0.3811 0.045 Uiso calc R 1 . .
    C C17 0.6553(3) 0.10598(19) 0.36988(11) 0.0454(6) Uani d . 1 . .
    H H17 0.6051 0.0894 0.3309 0.054 Uiso calc R 1 . .
    C C18 0.7550(3) 0.04472(18) 0.39617(11) 0.0430(6) Uani d . 1 . .
    H H18 0.7738 -0.0131 0.3749 0.052 Uiso calc R 1 . .
    C C19 0.8279(2) 0.06714(16) 0.45352(11) 0.0361(5) Uani d . 1 . .
    H H19 0.8957 0.0247 0.4722 0.043 Uiso calc R 1 . .
    C C20 0.7998(2) 0.15269(14) 0.48302(9) 0.0266(4) Uani d . 1 . .
    C C21 0.7005(2) 0.21657(14) 0.45671(9) 0.0259(4) Uani d . 1 . .
    C C22 0.67419(19) 0.30822(14) 0.48818(9) 0.0244(4) Uani d . 1 . .
    C C23 0.76116(18) 0.34608(14) 0.53550(9) 0.0233(4) Uani d . 1 . .
    C C24 0.72824(18) 0.43260(14) 0.57014(9) 0.0239(4) Uani d . 1 . .
    C C25 0.81369(19) 0.52796(14) 0.66608(9) 0.0260(4) Uani d . 1 . .
    C C26 0.9062(2) 0.52284(15) 0.72014(9) 0.0300(4) Uani d . 1 . .
    C C27 0.9109(2) 0.59287(18) 0.76655(10) 0.0398(5) Uani d . 1 . .
    H H27 0.9747 0.5883 0.8030 0.048 Uiso calc R 1 . .
    C C28 0.8223(3) 0.66939(18) 0.75945(11) 0.0430(6) Uani d . 1 . .
    H H28 0.8241 0.7174 0.7913 0.052 Uiso calc R 1 . .
    C C29 0.7307(2) 0.67612(16) 0.70588(12) 0.0403(5) Uani d . 1 . .
    H H29 0.6705 0.7293 0.7011 0.048 Uiso calc R 1 . .
    C C30 0.7255(2) 0.60632(15) 0.65903(10) 0.0331(5) Uani d . 1 . .
    H H30 0.6625 0.6118 0.6224 0.040 Uiso calc R 1 . .
loop_
    _atom_site_aniso_label
    _atom_site_aniso_U_11
    _atom_site_aniso_U_22
    _atom_site_aniso_U_33
    _atom_site_aniso_U_12
    _atom_site_aniso_U_13
    _atom_site_aniso_U_23
    Cl1 0.0360(3) 0.0319(3) 0.0464(3) 0.0097(2) -0.0055(2) 0.0013(2)
    Cl2 0.0392(3) 0.0409(3) 0.0342(3) 0.0065(2) -0.0048(2) 0.0003(2)
    S1 0.0264(2) 0.0246(2) 0.0261(2) 0.00015(19) -0.00253(18) 0.00546(19)
    S2 0.0291(3) 0.0255(2) 0.0263(2) 0.00761(19) -0.00002(18) -0.00181(19)
    O1 0.0272(8) 0.0375(8) 0.0357(8) 0.0038(6) -0.0079(6) 0.0052(7)
    O2 0.0430(9) 0.0289(8) 0.0412(8) -0.0027(7) 0.0064(7) 0.0130(7)
    O3 0.0240(7) 0.0338(8) 0.0318(7) 0.0074(6) -0.0048(6) -0.0051(6)
    O4 0.0238(7) 0.0311(8) 0.0325(7) 0.0060(6) -0.0054(6) -0.0056(6)
    O5 0.0329(8) 0.0378(9) 0.0453(9) 0.0164(7) -0.0044(7) -0.0066(7)
    O6 0.0456(9) 0.0340(8) 0.0293(7) 0.0036(7) 0.0066(6) 0.0025(6)
    O7 0.0269(7) 0.0305(8) 0.0350(8) 0.0057(6) -0.0059(6) -0.0003(6)
    O8 0.0247(7) 0.0279(7) 0.0320(7) 0.0065(6) 0.0004(5) -0.0014(6)
    N1 0.0208(8) 0.0267(8) 0.0255(8) 0.0011(6) -0.0004(6) 0.0007(7)
    N2 0.0253(9) 0.0258(8) 0.0289(8) 0.0041(7) -0.0037(7) -0.0022(7)
    N3 0.0201(8) 0.0247(8) 0.0312(8) 0.0039(6) -0.0005(6) -0.0031(7)
    N4 0.0227(8) 0.0243(8) 0.0299(8) 0.0043(7) 0.0001(6) -0.0042(7)
    C1 0.0342(11) 0.0307(11) 0.0338(11) 0.0055(9) 0.0019(8) -0.0029(9)
    C2 0.0466(14) 0.0315(11) 0.0373(11) 0.0017(10) 0.0057(10) -0.0073(9)
    C3 0.0478(14) 0.0359(12) 0.0296(10) -0.0062(10) 0.0019(9) -0.0079(9)
    C4 0.0372(12) 0.0353(11) 0.0272(10) -0.0038(9) -0.0034(8) 0.0015(9)
    C5 0.0280(10) 0.0247(9) 0.0234(9) -0.0016(8) 0.0013(7) 0.0035(7)
    C6 0.0243(9) 0.0251(9) 0.0248(9) -0.0014(7) 0.0026(7) 0.0013(7)
    C7 0.0196(9) 0.0245(9) 0.0233(9) 0.0008(7) 0.0004(7) 0.0028(7)
    C8 0.0190(9) 0.0257(9) 0.0249(9) 0.0006(7) -0.0008(7) 0.0014(7)
    C9 0.0225(9) 0.0230(9) 0.0244(9) 0.0000(7) 0.0015(7) 0.0015(7)
    C10 0.0273(10) 0.0226(9) 0.0271(9) -0.0005(8) 0.0042(7) -0.0007(8)
    C11 0.0305(11) 0.0269(10) 0.0317(10) 0.0022(8) 0.0029(8) 0.0022(8)
    C12 0.0465(14) 0.0245(10) 0.0466(13) 0.0066(9) 0.0069(10) -0.0024(9)
    C13 0.0544(15) 0.0286(11) 0.0394(12) -0.0002(10) 0.0021(10) -0.0090(10)
    C14 0.0455(13) 0.0371(12) 0.0325(11) 0.0003(10) -0.0038(9) -0.0065(9)
    C15 0.0351(11) 0.0295(11) 0.0321(10) 0.0052(9) -0.0007(8) -0.0028(9)
    C16 0.0458(13) 0.0359(12) 0.0283(10) -0.0002(10) -0.0051(9) -0.0002(9)
    C17 0.0616(16) 0.0451(14) 0.0274(11) -0.0086(12) -0.0032(10) -0.0099(10)
    C18 0.0577(16) 0.0365(12) 0.0356(12) -0.0025(11) 0.0093(11) -0.0143(10)
    C19 0.0377(12) 0.0326(11) 0.0388(12) 0.0040(9) 0.0077(9) -0.0066(9)
    C20 0.0283(10) 0.0269(10) 0.0247(9) 0.0014(8) 0.0040(7) -0.0035(8)
    C21 0.0288(10) 0.0243(9) 0.0244(9) -0.0013(8) 0.0027(7) 0.0003(8)
    C22 0.0218(9) 0.0255(9) 0.0257(9) 0.0023(7) 0.0018(7) 0.0037(8)
    C23 0.0208(9) 0.0221(9) 0.0269(9) 0.0040(7) 0.0023(7) 0.0004(7)
    C24 0.0223(9) 0.0227(9) 0.0268(9) 0.0003(7) 0.0038(7) 0.0001(7)
    C25 0.0272(10) 0.0229(9) 0.0288(9) -0.0032(8) 0.0075(7) -0.0030(8)
    C26 0.0314(11) 0.0308(10) 0.0286(10) -0.0021(9) 0.0062(8) -0.0015(8)
    C27 0.0475(14) 0.0412(13) 0.0306(11) -0.0081(11) 0.0047(9) -0.0087(10)
    C28 0.0542(15) 0.0364(12) 0.0400(12) -0.0059(11) 0.0127(11) -0.0163(10)
    C29 0.0442(14) 0.0283(11) 0.0502(13) 0.0024(10) 0.0126(11) -0.0108(10)
    C30 0.0334(11) 0.0277(10) 0.0379(11) 0.0014(9) 0.0036(9) -0.0035(9)
_geom_special_details
;
All e.s.d.'s (except the e.s.d. in the dihedral angle between two l.s. planes)
are estimated using the full covariance matrix. The cell e.s.d.'s are taken
into account individually in the estimation of e.s.d.'s in distances, angles
and torsion angles; correlations between e.s.d.'s in cell parameters are only
used when they are defined by crystal symmetry. An approximate (isotropic)
treatment of cell e.s.d.'s is used for estimating e.s.d.'s involving l.s.
planes.
;
loop_
    _geom_bond_atom_site_label_1
    _geom_bond_atom_site_label_2
    _geom_bond_site_symmetry_2
    _geom_bond_distance
    _geom_bond_publ_flag
    Cl1 C11 . 1.744(2) ?
    Cl2 C26 . 1.745(2) ?
    S1 O2 . 1.4284(15) ?
    S1 O1 . 1.4304(15) ?
    S1 N1 . 1.6368(17) ?
    S1 C5 . 1.756(2) ?
    S2 O6 . 1.4271(16) ?
    S2 O5 . 1.4302(15) ?
    S2 N3 . 1.6368(18) ?
    S2 C20 . 1.761(2) ?
    O3 C7 . 1.338(2) ?
    O3 H3O . 0.83(3) ?
    O4 C9 . 1.254(2) ?
    O7 C22 . 1.345(2) ?
    O7 H7O . 0.89(3) ?
    O8 C24 . 1.256(2) ?
    N1 C8 . 1.435(2) ?
    N1 H1N . 0.87(2) ?
    N2 C9 . 1.346(2) ?
    N2 C10 . 1.408(3) ?
    N2 H2N . 0.82(2) ?
    N3 C23 . 1.439(2) ?
    N3 H3N . 0.89(2) ?
    N4 C24 . 1.343(2) ?
    N4 C25 . 1.414(2) ?
    N4 H4N . 0.88(2) ?
    C1 C2 . 1.389(3) ?
    C1 C6 . 1.394(3) ?
    C1 H1 . 0.9500 ?
    C2 C3 . 1.380(3) ?
    C2 H2 . 0.9500 ?
    C3 C4 . 1.382(3) ?
    C3 H3 . 0.9500 ?
    C4 C5 . 1.387(3) ?
    C4 H4 . 0.9500 ?
    C5 C6 . 1.402(3) ?
    C6 C7 . 1.473(3) ?
    C7 C8 . 1.362(3) ?
    C8 C9 . 1.465(3) ?
    C10 C15 . 1.391(3) ?
    C10 C11 . 1.401(3) ?
    C11 C12 . 1.385(3) ?
    C12 C13 . 1.384(3) ?
    C12 H12 . 0.9500 ?
    C13 C14 . 1.378(3) ?
    C13 H13 . 0.9500 ?
    C14 C15 . 1.389(3) ?
    C14 H14 . 0.9500 ?
    C15 H15 . 0.9500 ?
    C16 C17 . 1.387(3) ?
    C16 C21 . 1.392(3) ?
    C16 H16 . 0.9500 ?
    C17 C18 . 1.380(4) ?
    C17 H17 . 0.9500 ?
    C18 C19 . 1.387(3) ?
    C18 H18 . 0.9500 ?
    C19 C20 . 1.386(3) ?
    C19 H19 . 0.9500 ?
    C20 C21 . 1.400(3) ?
    C21 C22 . 1.474(3) ?
    C22 C23 . 1.361(3) ?
    C23 C24 . 1.467(3) ?
    C25 C26 . 1.396(3) ?
    C25 C30 . 1.397(3) ?
    C26 C27 . 1.384(3) ?
    C27 C28 . 1.380(4) ?
    C27 H27 . 0.9500 ?
    C28 C29 . 1.385(4) ?
    C28 H28 . 0.9500 ?
    C29 C30 . 1.388(3) ?
    C29 H29 . 0.9500 ?
    C30 H30 . 0.9500 ?
loop_
    _geom_angle_atom_site_label_1
    _geom_angle_atom_site_label_2
    _geom_angle_atom_site_label_3
    _geom_angle_site_symmetry_1
    _geom_angle_site_symmetry_3
    _geom_angle
    _geom_angle_publ_flag
    O2 S1 O1 . . 119.61(9) ?
    O2 S1 N1 . . 107.91(9) ?
    O1 S1 N1 . . 107.08(9) ?
    O2 S1 C5 . . 107.76(10) ?
    O1 S1 C5 . . 110.81(9) ?
    N1 S1 C5 . . 102.26(9) ?
    O6 S2 O5 . . 119.52(10) ?
    O6 S2 N3 . . 107.77(9) ?
    O5 S2 N3 . . 107.38(10) ?
    O6 S2 C20 . . 108.25(10) ?
    O5 S2 C20 . . 110.78(9) ?
    N3 S2 C20 . . 101.59(9) ?
    C7 O3 H3O . . 109.8(19) ?
    C22 O7 H7O . . 107.0(17) ?
    C8 N1 S1 . . 115.68(13) ?
    C8 N1 H1N . . 117.0(15) ?
    S1 N1 H1N . . 110.4(15) ?
    C9 N2 C10 . . 130.09(17) ?
    C9 N2 H2N . . 113.3(17) ?
    C10 N2 H2N . . 116.5(17) ?
    C23 N3 S2 . . 115.79(13) ?
    C23 N3 H3N . . 115.3(15) ?
    S2 N3 H3N . . 111.6(15) ?
    C24 N4 C25 . . 130.44(17) ?
    C24 N4 H4N . . 116.0(15) ?
    C25 N4 H4N . . 113.4(15) ?
    C2 C1 C6 . . 120.2(2) ?
    C2 C1 H1 . . 119.9 ?
    C6 C1 H1 . . 119.9 ?
    C3 C2 C1 . . 120.6(2) ?
    C3 C2 H2 . . 119.7 ?
    C1 C2 H2 . . 119.7 ?
    C2 C3 C4 . . 120.3(2) ?
    C2 C3 H3 . . 119.8 ?
    C4 C3 H3 . . 119.8 ?
    C3 C4 C5 . . 119.1(2) ?
    C3 C4 H4 . . 120.5 ?
    C5 C4 H4 . . 120.5 ?
    C4 C5 C6 . . 121.64(19) ?
    C4 C5 S1 . . 120.83(16) ?
    C6 C5 S1 . . 117.38(15) ?
    C1 C6 C5 . . 118.06(18) ?
    C1 C6 C7 . . 120.92(18) ?
    C5 C6 C7 . . 121.01(17) ?
    O3 C7 C8 . . 123.19(17) ?
    O3 C7 C6 . . 114.07(16) ?
    C8 C7 C6 . . 122.73(17) ?
    C7 C8 N1 . . 120.91(17) ?
    C7 C8 C9 . . 121.83(17) ?
    N1 C8 C9 . . 117.07(16) ?
    O4 C9 N2 . . 123.81(18) ?
    O4 C9 C8 . . 120.71(17) ?
    N2 C9 C8 . . 115.45(17) ?
    C15 C10 C11 . . 118.37(18) ?
    C15 C10 N2 . . 124.07(18) ?
    C11 C10 N2 . . 117.55(18) ?
    C12 C11 C10 . . 121.4(2) ?
    C12 C11 Cl1 . . 118.89(17) ?
    C10 C11 Cl1 . . 119.75(16) ?
    C13 C12 C11 . . 119.6(2) ?
    C13 C12 H12 . . 120.2 ?
    C11 C12 H12 . . 120.2 ?
    C14 C13 C12 . . 119.5(2) ?
    C14 C13 H13 . . 120.3 ?
    C12 C13 H13 . . 120.3 ?
    C13 C14 C15 . . 121.4(2) ?
    C13 C14 H14 . . 119.3 ?
    C15 C14 H14 . . 119.3 ?
    C14 C15 C10 . . 119.7(2) ?
    C14 C15 H15 . . 120.1 ?
    C10 C15 H15 . . 120.1 ?
    C17 C16 C21 . . 120.1(2) ?
    C17 C16 H16 . . 119.9 ?
    C21 C16 H16 . . 119.9 ?
    C18 C17 C16 . . 120.9(2) ?
    C18 C17 H17 . . 119.6 ?
    C16 C17 H17 . . 119.6 ?
    C17 C18 C19 . . 120.3(2) ?
    C17 C18 H18 . . 119.9 ?
    C19 C18 H18 . . 119.9 ?
    C20 C19 C18 . . 118.6(2) ?
    C20 C19 H19 . . 120.7 ?
    C18 C19 H19 . . 120.7 ?
    C19 C20 C21 . . 122.03(19) ?
    C19 C20 S2 . . 120.40(16) ?
    C21 C20 S2 . . 117.38(15) ?
    C16 C21 C20 . . 118.09(19) ?
    C16 C21 C22 . . 120.74(19) ?
    C20 C21 C22 . . 121.17(17) ?
    O7 C22 C23 . . 123.13(18) ?
    O7 C22 C21 . . 114.48(17) ?
    C23 C22 C21 . . 122.39(17) ?
    C22 C23 N3 . . 120.84(17) ?
    C22 C23 C24 . . 121.70(17) ?
    N3 C23 C24 . . 117.32(16) ?
    O8 C24 N4 . . 124.42(18) ?
    O8 C24 C23 . . 120.82(17) ?
    N4 C24 C23 . . 114.76(16) ?
    C26 C25 C30 . . 118.66(19) ?
    C26 C25 N4 . . 117.81(18) ?
    C30 C25 N4 . . 123.53(19) ?
    C27 C26 C25 . . 121.4(2) ?
    C27 C26 Cl2 . . 118.85(17) ?
    C25 C26 Cl2 . . 119.75(16) ?
    C28 C27 C26 . . 119.5(2) ?
    C28 C27 H27 . . 120.3 ?
    C26 C27 H27 . . 120.3 ?
    C27 C28 C29 . . 119.9(2) ?
    C27 C28 H28 . . 120.0 ?
    C29 C28 H28 . . 120.0 ?
    C28 C29 C30 . . 121.0(2) ?
    C28 C29 H29 . . 119.5 ?
    C30 C29 H29 . . 119.5 ?
    C29 C30 C25 . . 119.6(2) ?
    C29 C30 H30 . . 120.2 ?
    C25 C30 H30 . . 120.2 ?
loop_
    _geom_torsion_atom_site_label_1
    _geom_torsion_atom_site_label_2
    _geom_torsion_atom_site_label_3
    _geom_torsion_atom_site_label_4
    _geom_torsion_site_symmetry_1
    _geom_torsion_site_symmetry_2
    _geom_torsion_site_symmetry_3
    _geom_torsion_site_symmetry_4
    _geom_torsion
    _geom_torsion_publ_flag
    O2 S1 N1 C8 . . . . -63.66(16) ?
    O1 S1 N1 C8 . . . . 166.37(14) ?
    C5 S1 N1 C8 . . . . 49.81(16) ?
    O6 S2 N3 C23 . . . . -63.06(16) ?
    O5 S2 N3 C23 . . . . 166.96(14) ?
    C20 S2 N3 C23 . . . . 50.61(16) ?
    C6 C1 C2 C3 . . . . 0.0(3) ?
    C1 C2 C3 C4 . . . . 1.4(4) ?
    C2 C3 C4 C5 . . . . -0.5(3) ?
    C3 C4 C5 C6 . . . . -1.7(3) ?
    C3 C4 C5 S1 . . . . 173.86(16) ?
    O2 S1 C5 C4 . . . . -96.73(18) ?
    O1 S1 C5 C4 . . . . 35.9(2) ?
    N1 S1 C5 C4 . . . . 149.69(17) ?
    O2 S1 C5 C6 . . . . 78.99(17) ?
    O1 S1 C5 C6 . . . . -148.42(15) ?
    N1 S1 C5 C6 . . . . -34.59(17) ?
    C2 C1 C6 C5 . . . . -2.2(3) ?
    C2 C1 C6 C7 . . . . 179.0(2) ?
    C4 C5 C6 C1 . . . . 3.0(3) ?
    S1 C5 C6 C1 . . . . -172.66(15) ?
    C4 C5 C6 C7 . . . . -178.18(18) ?
    S1 C5 C6 C7 . . . . 6.1(2) ?
    C1 C6 C7 O3 . . . . 13.8(3) ?
    C5 C6 C7 O3 . . . . -164.97(17) ?
    C1 C6 C7 C8 . . . . -167.18(19) ?
    C5 C6 C7 C8 . . . . 14.1(3) ?
    O3 C7 C8 N1 . . . . -178.75(17) ?
    C6 C7 C8 N1 . . . . 2.3(3) ?
    O3 C7 C8 C9 . . . . 6.4(3) ?
    C6 C7 C8 C9 . . . . -172.57(17) ?
    S1 N1 C8 C7 . . . . -38.3(2) ?
    S1 N1 C8 C9 . . . . 136.81(15) ?
    C10 N2 C9 O4 . . . . -2.1(3) ?
    C10 N2 C9 C8 . . . . 179.71(19) ?
    C7 C8 C9 O4 . . . . -9.2(3) ?
    N1 C8 C9 O4 . . . . 175.77(17) ?
    C7 C8 C9 N2 . . . . 169.08(18) ?
    N1 C8 C9 N2 . . . . -6.0(3) ?
    C9 N2 C10 C15 . . . . -10.1(3) ?
    C9 N2 C10 C11 . . . . 171.3(2) ?
    C15 C10 C11 C12 . . . . -0.9(3) ?
    N2 C10 C11 C12 . . . . 177.8(2) ?
    C15 C10 C11 Cl1 . . . . 179.31(16) ?
    N2 C10 C11 Cl1 . . . . -2.0(3) ?
    C10 C11 C12 C13 . . . . 0.8(3) ?
    Cl1 C11 C12 C13 . . . . -179.42(19) ?
    C11 C12 C13 C14 . . . . 0.1(4) ?
    C12 C13 C14 C15 . . . . -0.9(4) ?
    C13 C14 C15 C10 . . . . 0.8(4) ?
    C11 C10 C15 C14 . . . . 0.1(3) ?
    N2 C10 C15 C14 . . . . -178.5(2) ?
    C21 C16 C17 C18 . . . . 0.3(4) ?
    C16 C17 C18 C19 . . . . 0.9(4) ?
    C17 C18 C19 C20 . . . . -1.0(4) ?
    C18 C19 C20 C21 . . . . 0.1(3) ?
    C18 C19 C20 S2 . . . . 175.04(18) ?
    O6 S2 C20 C19 . . . . -97.28(19) ?
    O5 S2 C20 C19 . . . . 35.6(2) ?
    N3 S2 C20 C19 . . . . 149.40(18) ?
    O6 S2 C20 C21 . . . . 77.92(18) ?
    O5 S2 C20 C21 . . . . -149.22(16) ?
    N3 S2 C20 C21 . . . . -35.39(18) ?
    C17 C16 C21 C20 . . . . -1.2(3) ?
    C17 C16 C21 C22 . . . . 178.5(2) ?
    C19 C20 C21 C16 . . . . 1.1(3) ?
    S2 C20 C21 C16 . . . . -174.06(16) ?
    C19 C20 C21 C22 . . . . -178.64(19) ?
    S2 C20 C21 C22 . . . . 6.2(3) ?
    C16 C21 C22 O7 . . . . 16.3(3) ?
    C20 C21 C22 O7 . . . . -163.96(18) ?
    C16 C21 C22 C23 . . . . -164.7(2) ?
    C20 C21 C22 C23 . . . . 15.0(3) ?
    O7 C22 C23 N3 . . . . -179.88(17) ?
    C21 C22 C23 N3 . . . . 1.2(3) ?
    O7 C22 C23 C24 . . . . 4.5(3) ?
    C21 C22 C23 C24 . . . . -174.39(17) ?
    S2 N3 C23 C22 . . . . -38.4(2) ?
    S2 N3 C23 C24 . . . . 137.43(15) ?
    C25 N4 C24 O8 . . . . 1.1(3) ?
    C25 N4 C24 C23 . . . . -177.98(18) ?
    C22 C23 C24 O8 . . . . -8.3(3) ?
    N3 C23 C24 O8 . . . . 175.95(17) ?
    C22 C23 C24 N4 . . . . 170.83(18) ?
    N3 C23 C24 N4 . . . . -4.9(3) ?
    C24 N4 C25 C26 . . . . 169.9(2) ?
    C24 N4 C25 C30 . . . . -10.4(3) ?
    C30 C25 C26 C27 . . . . 0.6(3) ?
    N4 C25 C26 C27 . . . . -179.67(19) ?
    C30 C25 C26 Cl2 . . . . -179.24(16) ?
    N4 C25 C26 Cl2 . . . . 0.5(3) ?
    C25 C26 C27 C28 . . . . 0.1(3) ?
    Cl2 C26 C27 C28 . . . . -179.99(18) ?
    C26 C27 C28 C29 . . . . -0.7(4) ?
    C27 C28 C29 C30 . . . . 0.5(4) ?
    C28 C29 C30 C25 . . . . 0.2(3) ?
    C26 C25 C30 C29 . . . . -0.8(3) ?
    N4 C25 C30 C29 . . . . 179.5(2) ?
loop_
    _geom_hbond_atom_site_label_D
    _geom_hbond_atom_site_label_H
    _geom_hbond_atom_site_label_A
    _geom_hbond_site_symmetry_A
    _geom_hbond_distance_DH
    _geom_hbond_distance_HA
    _geom_hbond_distance_DA
    _geom_hbond_angle_DHA
    O3 H3O O4 . 0.83(3) 1.89(3) 2.612(2) 144(3)
    O3 H3O O4 3_766 0.83(3) 2.33(3) 2.854(2) 122(2)
    O7 H7O O8 . 0.89(3) 1.81(3) 2.607(2) 147(2)
    O7 H7O O8 3_666 0.89(3) 2.46(3) 2.964(2) 116(2)
    N1 H1N O8 3_666 0.87(2) 2.06(2) 2.911(2) 164(2)
    N2 H2N N1 . 0.82(2) 2.24(2) 2.700(2) 116(2)
    N2 H2N Cl1 . 0.82(2) 2.47(2) 2.930(2) 116(2)
    N3 H3N O4 3_766 0.89(2) 2.07(2) 2.912(2) 157(2)
    N4 H4N N3 . 0.88(2) 2.23(2) 2.692(2) 113(2)
    N4 H4N Cl2 . 0.88(2) 2.41(2) 2.934(2) 119(2)
