# Supplementary material for: N-(2-Chloro­phen­yl)-4-hydr­oxy-2H-1,2-benzothia­zine-3-carboxamide 1,1-dioxide
Source: Acta Crystallogr Sect E Struct Rep Online. 2009 Aug 29;65(Pt 9):o2279–80. doi: 10.1107/S1600536809033972 (PMC2969961; doi:10.1107/S1600536809033972)
Supplement: Supplementary file 2 [file e-65-o2279-Isup2.hkl]

#
# h,k,l, Fc-squared, Fo-squared, sigma(Fo-squared) and status flag
#
data_I
_shelx_title ' Compound X'
_shelx_refln_list_code          4
_shelx_F_calc_maximum      206.55
_exptl_crystal_F_000      1440.00
_reflns_d_resolution_high  0.7703
 
loop_
 _symmetry_equiv_pos_as_xyz
 'x, y, z'
 '-x, y+1/2, -z+1/2'
 '-x, -y, -z'
 'x, -y-1/2, z-1/2'
 
_cell_length_a    10.0770
_cell_length_b    13.8180
_cell_length_c    21.4260
_cell_angle_alpha  90.000
_cell_angle_beta   97.070
_cell_angle_gamma  90.000
 
_shelx_F_squared_multiplier     1.000
 
loop_
 _refln_index_h
 _refln_index_k
 _refln_index_l
 _refln_F_squared_calc
 _refln_F_squared_meas
 _refln_F_squared_sigma
 _refln_observed_status
   2   0   0    19902.49    19002.08    336.78 o
   3   0   0     1118.46      850.50     16.96 o
   4   0   0      149.25      118.33      4.21 o
   5   0   0     1742.52     1923.82     45.91 o
   7   0   0     2090.01     2037.75     70.01 o
   8   0   0        0.26       28.24      7.82 o
  10   0   0      190.63      196.01     15.19 o
  11   0   0     2205.71     2124.42     80.43 o
  12   0   0      222.91      210.37     19.70 o
   2   1   0      168.62      157.11      6.75 o
   3   1   0        4.66        3.93      1.62 o
   4   1   0      967.58     1018.28     17.95 o
   5   1   0     2104.21     2037.14     48.13 o
   6   1   0      331.42      332.38     13.10 o
   7   1   0     2645.36     2491.83     49.07 o
   8   1   0      364.39      384.13     37.58 o
   9   1   0      314.44      267.81     30.36 o
  10   1   0      205.76      188.56     29.23 o
  11   1   0       87.20      108.74     36.38 o
  12   1   0        1.08       33.83      9.13 o
   0   2   0     5354.92     5179.36    133.99 o
   1   2   0       38.93       38.65      2.50 o
   2   2   0     5794.29     5649.24    160.14 o
   3   2   0      331.28      360.00      8.12 o
   4   2   0       46.80       38.00      2.39 o
   5   2   0     7277.58     7155.05    115.17 o
   6   2   0     1266.32     1389.72     24.54 o
   7   2   0       58.89       73.85      3.13 o
   8   2   0     1448.86     1286.23     63.39 o
   9   2   0      221.47      194.17     10.88 o
  10   2   0      282.43      245.74     26.79 o
  11   2   0      597.89      535.12     20.92 o
  12   2   0      310.05      353.94     21.43 o
   1   3   0      954.98      911.58     14.06 o
   2   3   0      316.79      282.42      3.44 o
   3   3   0     5991.11     5694.19     95.13 o
   4   3   0     2236.00     2493.11     32.86 o
   5   3   0      805.75      639.49     21.13 o
   6   3   0      457.81      490.38     16.32 o
   7   3   0      508.85      429.03     10.61 o
   8   3   0       34.12       21.01      2.22 o
  10   3   0     1251.14     1538.72     71.61 o
  11   3   0      728.27      721.57     76.40 o
  12   3   0      286.78      377.21     89.37 o
   0   4   0    27292.93    27638.95    408.82 o
   1   4   0     1679.47     1586.40     15.80 o
   2   4   0     3240.74     3156.32     30.69 o
   3   4   0        0.23       15.13      2.59 o
   4   4   0     2027.35     2198.84     98.68 o
   5   4   0      224.38      309.18      8.18 o
   6   4   0      194.81      159.53      3.34 o
   7   4   0      137.54      135.14      4.29 o
   8   4   0      428.59      433.05     11.94 o
   9   4   0     2000.69     2139.90    163.28 o
  10   4   0       20.69       27.48      7.04 o
  11   4   0       59.11       53.51     19.01 o
  12   4   0       20.56       14.48     15.25 o
   1   5   0       82.12       80.29      7.86 o
   2   5   0     3064.57     3458.92     36.49 o
   3   5   0      562.67      530.16      8.37 o
   4   5   0     1703.06     1841.18     37.60 o
   5   5   0      286.36      304.50     10.87 o
   6   5   0       10.67       22.34      8.08 o
   7   5   0      423.84      413.81     11.11 o
   8   5   0      181.34      182.33      6.62 o
  10   5   0     2749.68     2920.84     77.05 o
  11   5   0        5.42       12.76     11.84 o
  12   5   0       77.48       88.07      8.42 o
   0   6   0       25.13       27.17      2.59 o
   1   6   0      118.41      107.44      2.11 o
   2   6   0     1047.15     1071.18     36.73 o
   3   6   0     2869.50     2899.16     33.10 o
   4   6   0      830.74      922.76     20.70 o
   5   6   0      528.96      484.67     26.15 o
   6   6   0     2069.93     2235.27     97.42 o
   7   6   0     1821.73     1773.99     60.10 o
   8   6   0      262.76      230.45      9.61 o
   9   6   0      194.47      183.38     27.02 o
  10   6   0        9.30       17.95      6.76 o
  11   6   0        0.23        2.08     23.27 o
  12   6   0     1249.92     1448.64     73.85 o
   1   7   0     7822.86     8342.79    411.81 o
   2   7   0     4020.92     3874.22     43.79 o
   3   7   0      170.46      133.10      2.80 o
   4   7   0       25.64       32.27      1.88 o
   5   7   0     1971.52     2004.76     33.74 o
   6   7   0     1420.46     1498.88     31.10 o
   7   7   0     1036.83     1007.12     60.52 o
   8   7   0     1153.30     1099.34     76.08 o
   9   7   0        2.99        3.55      5.82 o
  10   7   0      239.72      216.14     11.04 o
  11   7   0      538.79      530.08     20.96 o
   0   8   0    27613.29    29498.31   1590.58 o
   1   8   0      856.99      832.01     11.46 o
   2   8   0      266.70      211.29      7.29 o
   3   8   0        9.13        5.29      1.92 o
   4   8   0      977.06      953.99     16.19 o
   5   8   0       84.93       84.34     13.80 o
   6   8   0     1052.32     1140.23     25.42 o
   7   8   0     1763.43     1763.13     37.35 o
   8   8   0        2.69        8.17     12.97 o
   9   8   0       64.13       58.68     10.04 o
  10   8   0      448.42      419.91     16.41 o
  11   8   0       29.02       21.88     10.90 o
   1   9   0      161.26      193.75      4.80 o
   2   9   0       10.93       15.85      3.21 o
   3   9   0      693.01      628.63     10.19 o
   4   9   0      229.39      222.10      6.05 o
   5   9   0     1030.57     1087.36     18.14 o
   6   9   0     2264.13     2443.41     49.60 o
   7   9   0       28.05       21.03      4.91 o
   8   9   0      218.25      220.92     11.82 o
   9   9   0      664.87      705.41     20.76 o
  10   9   0       47.79       27.58     12.82 o
  11   9   0       34.77       50.48      7.45 o
   0  10   0     4359.06     4406.25     83.78 o
   1  10   0     1099.03     1010.38     15.98 o
   2  10   0      718.75      659.96     11.23 o
   3  10   0     1998.97     1990.03     51.14 o
   4  10   0     1788.22     1856.09     53.49 o
   5  10   0     2011.99     2049.83     36.62 o
   6  10   0        5.42       -2.77     11.84 o
   7  10   0      183.75      145.42      8.73 o
   8  10   0      589.06      592.38     17.00 o
   9  10   0       27.74       25.59      8.08 o
  10  10   0      549.17      555.13     24.86 o
   1  11   0       78.56       46.87      3.09 o
   2  11   0     2013.53     2170.23    134.12 o
   3  11   0     3821.17     3747.43     65.12 o
   4  11   0       15.54       14.43      6.22 o
   5  11   0       76.36       95.68      5.55 o
   6  11   0      249.17      215.74      9.57 o
   7  11   0      329.64      340.68     11.49 o
   8  11   0       41.58        2.06      7.14 o
   9  11   0      428.76      416.82     23.46 o
  10  11   0      474.67      435.72     18.28 o
   0  12   0     3247.85     3430.74     66.81 o
   1  12   0      460.57      467.67      8.84 o
   2  12   0      137.74      132.55      4.47 o
   3  12   0      308.85      321.88     10.45 o
   4  12   0      114.89       93.19     17.15 o
   5  12   0       24.67       14.82      5.60 o
   6  12   0        0.25       10.38     12.01 o
   7  12   0      305.12      264.02     13.63 o
   8  12   0       92.82      106.02     36.75 o
   9  12   0      136.17      149.86     17.50 o
   1  13   0      608.70      591.51     14.70 o
   2  13   0     1161.24     1102.24     30.91 o
   3  13   0     1562.95     1504.32     56.36 o
   4  13   0      512.14      516.45     13.09 o
   5  13   0       18.53       29.77     11.64 o
   6  13   0        6.63       14.04     12.97 o
   7  13   0       20.50        4.88      4.76 o
   8  13   0        2.58        0.45     18.42 o
   0  14   0      115.93      121.10     28.20 o
   1  14   0      824.77      864.53     56.40 o
   2  14   0     3095.97     3181.88    113.78 o
   3  14   0      387.24      394.29     36.92 o
   4  14   0      562.94      540.77     23.44 o
   5  14   0      396.81      432.13     27.79 o
   6  14   0       10.35        3.67      5.20 o
   7  14   0      353.48      329.09     20.29 o
   8  14   0      353.11      376.75     26.36 o
   1  15   0        5.14        6.35      4.89 o
   2  15   0      233.49      261.99     16.54 o
   3  15   0     2035.47     1994.63     57.15 o
   4  15   0       73.59       72.65      5.85 o
   5  15   0      238.22      251.85     10.75 o
   7  15   0      120.42      140.81     17.03 o
   0  16   0       18.67       35.04     25.38 o
   1  16   0        0.75       10.17      3.74 o
   2  16   0      326.26      269.74     12.75 o
   3  16   0      201.87      208.68     12.90 o
   4  16   0      877.17      758.16     29.89 o
   5  16   0        1.58      -10.11      7.90 o
   1  17   0       23.52       47.11      6.39 o
   2  17   0        0.76       27.82      7.56 o
   3  17   0        0.05       -9.64      6.43 o
   4  17   0       99.19      113.33     13.20 o
 -13   1   1      395.67      468.45     23.05 o
 -12   1   1      367.51      401.85     31.85 o
 -11   1   1      371.92      394.45     57.23 o
 -10   1   1     1992.63     2092.40     55.19 o
  -9   1   1      113.14      111.25      8.79 o
  -8   1   1       45.21       72.26      5.56 o
  -7   1   1       14.25        6.45      1.73 o
  -6   1   1     2492.45     2590.38     43.95 o
  -5   1   1     1504.43     1370.50     38.77 o
  -4   1   1      596.24      580.91     14.04 o
  -3   1   1     4961.44     4386.35     49.04 o
  -2   1   1     7355.50     7013.57    136.43 o
   1   1   1     1800.03     1840.90     96.57 o
   2   1   1     2102.54     2038.69     32.18 o
   3   1   1      838.09      673.91     20.08 o
   4   1   1       10.96       18.88     10.30 o
   5   1   1      825.95      802.09     14.75 o
   6   1   1     7018.64     7904.05    407.19 o
   7   1   1       59.89       49.45     11.58 o
   8   1   1      237.68      258.62     25.06 o
   9   1   1      593.12      561.63     42.81 o
  10   1   1      513.72      577.19     20.08 o
  11   1   1      193.40      140.40     10.84 o
  12   1   1       13.74        0.62     32.50 o
 -12   2   1        0.05       10.47     25.23 o
 -11   2   1      631.11      630.17     23.39 o
 -10   2   1       73.83      130.40     31.53 o
  -9   2   1     1282.05     1251.67     34.92 o
  -8   2   1      856.17      753.87     14.36 o
  -7   2   1     5575.75     4808.19    113.13 o
  -6   2   1       24.11       23.65      4.38 o
  -5   2   1     9529.74     9082.05    237.12 o
  -4   2   1      534.87      522.83     21.28 o
  -3   2   1    11162.31    11250.48    123.59 o
  -2   2   1        5.93       14.04      2.07 o
  -1   2   1     4405.42     4137.57     57.51 o
   0   2   1       97.57      110.58      2.67 o
   1   2   1       90.65      107.66     11.28 o
   2   2   1    11624.44    11211.84    123.30 o
   3   2   1     1502.45     1459.85     21.32 o
   4   2   1       17.74       38.18      7.26 o
   5   2   1       24.60       25.60      4.62 o
   6   2   1     1721.04     1974.39     39.19 o
   7   2   1      466.18      424.32     26.17 o
   8   2   1      183.66      190.43      7.30 o
   9   2   1        9.92       16.41      9.61 o
  10   2   1        1.86       16.22     13.31 o
  11   2   1        0.03       11.85     13.76 o
  12   2   1      376.86      370.74     29.72 o
 -12   3   1      576.67      584.79     29.05 o
 -11   3   1       83.24       92.36      9.22 o
 -10   3   1       60.62       73.38     26.77 o
  -9   3   1      460.55      610.28     30.64 o
  -8   3   1      769.36      653.65     14.02 o
  -7   3   1       75.52       45.79      2.41 o
  -6   3   1      135.52      150.89      4.04 o
  -5   3   1     3545.05     3808.44     60.92 o
  -4   3   1     1117.63     1085.45     39.29 o
  -3   3   1     1193.68     1144.17     34.05 o
  -2   3   1      210.25      188.47      2.65 o
  -1   3   1     1080.54     1116.87     10.99 o
   0   3   1    34414.81    35188.12    793.67 o
   1   3   1     2855.10     2861.90     66.34 o
   2   3   1     7143.16     6646.88    190.24 o
   3   3   1     1277.44     1085.46     13.92 o
   4   3   1     2491.72     2717.74     35.73 o
   5   3   1      683.91      589.06     20.23 o
   6   3   1     1662.11     1785.40     35.16 o
   7   3   1      502.77      447.56      9.42 o
   8   3   1       35.46       27.15     12.20 o
   9   3   1       50.88       31.62      8.72 o
  10   3   1      289.53      314.39     49.59 o
  11   3   1      239.87      298.56     15.54 o
  12   3   1      482.90      552.46     24.82 o
 -12   4   1       25.94       15.55     15.02 o
 -11   4   1      334.78      292.74     36.34 o
 -10   4   1      354.50      349.25     15.11 o
  -9   4   1      103.21       88.73      9.39 o
  -8   4   1       17.74       20.66      2.51 o
  -7   4   1      730.89      655.30     62.10 o
  -6   4   1      337.76      348.04     22.54 o
  -5   4   1     1780.91     1934.12     43.80 o
  -4   4   1     6407.73     6808.61    105.77 o
  -3   4   1     3260.09     3510.94     37.95 o
  -2   4   1     2971.25     2472.85     25.19 o
  -1   4   1      125.69      151.61      4.51 o
   0   4   1    33783.91    33640.95   1002.11 o
   1   4   1     3652.55     3418.21     66.91 o
   2   4   1       43.30       51.91      1.82 o
   3   4   1     1363.04     1384.54     22.43 o
   4   4   1      110.67      167.57      3.86 o
   5   4   1    13575.82    13951.32    195.87 o
   6   4   1      250.12      250.01      6.02 o
   7   4   1     8005.96     7991.07    127.04 o
   8   4   1      882.65      882.88     90.71 o
   9   4   1     1127.06     1063.77     30.40 o
  10   4   1      183.35      186.29     11.04 o
  11   4   1      363.06      405.57     18.19 o
  12   4   1        0.05       35.43     15.02 o
 -12   5   1       23.15       37.14     13.76 o
 -11   5   1       30.81       48.95      8.47 o
 -10   5   1      168.62      160.42     45.25 o
  -9   5   1       81.63      122.45     15.12 o
  -8   5   1      858.78      972.14     36.92 o
  -7   5   1      871.36      931.58     25.95 o
  -6   5   1      315.02      316.18     11.73 o
  -5   5   1        3.66       -2.97      4.47 o
  -4   5   1     1128.95     1160.60     55.27 o
  -3   5   1      114.70      101.38      5.47 o
  -2   5   1      116.56      122.43      2.27 o
  -1   5   1     1896.60     1938.85     19.21 o
   0   5   1      693.47      628.12      6.19 o
   1   5   1       40.23       44.84      2.22 o
   2   5   1     1614.93     1605.66     15.38 o
   3   5   1     2174.91     2150.46     29.24 o
   4   5   1        3.57       14.26      5.26 o
   5   5   1     1620.41     1484.58     25.35 o
   6   5   1     2417.30     2686.56     45.47 o
   7   5   1       33.37       33.44      6.69 o
   8   5   1       73.45       70.76      3.89 o
   9   5   1      175.95      208.91     14.78 o
  10   5   1        0.23       10.70      5.80 o
  11   5   1        2.86       15.45     13.35 o
  12   5   1      162.53      142.36     10.22 o
 -12   6   1        2.95      -10.56      9.59 o
 -11   6   1        1.71       10.04     19.12 o
 -10   6   1       63.32       70.65      6.90 o
  -9   6   1       97.96      108.12      7.56 o
  -8   6   1     1019.27     1121.81     86.05 o
  -7   6   1     2534.82     2835.27    117.93 o
  -6   6   1      721.03      684.70     16.71 o
  -5   6   1      272.15      319.10      8.07 o
  -4   6   1     2868.15     2962.68     83.81 o
  -3   6   1     1052.30     1018.77     22.86 o
  -2   6   1     7167.12     7583.42    216.97 o
  -1   6   1      925.87      789.14     10.36 o
   0   6   1     1483.19     1386.95     26.71 o
   1   6   1      816.07      787.35      9.60 o
   2   6   1      209.44      179.17      3.47 o
   3   6   1       43.62       16.73      2.14 o
   4   6   1      581.64      662.38     12.95 o
   5   6   1     3721.38     3978.02    122.39 o
   6   6   1     5085.21     5308.22     86.89 o
   7   6   1     4124.17     4148.08    113.72 o
   8   6   1       17.67       26.28     33.14 o
   9   6   1      312.09      341.15     12.90 o
  10   6   1        9.84       21.60     21.60 o
  11   6   1        3.31        1.54      7.86 o
  12   6   1       71.85      107.13     32.28 o
 -11   7   1      189.34      217.98     32.82 o
 -10   7   1      207.59      177.95      9.72 o
  -9   7   1     1007.79     1031.72     57.83 o
  -8   7   1      131.61      118.16      7.19 o
  -7   7   1      285.86      294.76     23.91 o
  -6   7   1      164.35      145.92     18.99 o
  -5   7   1     1445.12     1411.68     22.03 o
  -4   7   1       43.49       40.57      1.57 o
  -3   7   1      374.85      368.42     13.44 o
  -2   7   1     1120.85     1079.30     41.60 o
  -1   7   1     1469.65     1704.95     59.01 o
   0   7   1     7312.89     7472.47     79.18 o
   1   7   1       10.67        2.37      5.64 o
   2   7   1     3913.44     3907.94    145.21 o
   3   7   1     3386.12     3265.46     39.76 o
   4   7   1      262.56      192.30      4.78 o
   5   7   1     3540.32     3505.93     97.63 o
   6   7   1       77.67       79.10      3.67 o
   7   7   1       24.66       54.99     27.43 o
   8   7   1      473.73      470.83     22.54 o
   9   7   1       39.01       43.09     15.43 o
  10   7   1        5.68       -3.12     10.11 o
  11   7   1      118.58      128.20      8.96 o
 -11   8   1        2.99        7.63     13.33 o
 -10   8   1      510.83      505.01     34.35 o
  -9   8   1       95.59       94.60     25.42 o
  -8   8   1       41.66       66.45     13.80 o
  -7   8   1      888.88      824.39     49.69 o
  -6   8   1      684.68      642.69     45.21 o
  -5   8   1       29.54       30.91      3.84 o
  -4   8   1      359.43      388.01      7.28 o
  -3   8   1     4815.86     5052.99    100.41 o
  -2   8   1     4595.64     4838.06    231.61 o
  -1   8   1       91.31       88.01      4.51 o
   0   8   1     2345.40     2398.50     28.09 o
   1   8   1     1409.72     1458.65     30.25 o
   2   8   1      501.05      637.50     20.47 o
   3   8   1     1101.51     1095.78     29.52 o
   4   8   1       97.54      109.68      3.29 o
   5   8   1     2956.74     2834.39     48.52 o
   6   8   1      538.85      519.94     28.01 o
   7   8   1      537.13      525.69     14.94 o
   8   8   1      947.05     1024.94     24.57 o
   9   8   1      644.87      645.29     30.83 o
  10   8   1      105.18       71.19      6.76 o
  11   8   1       13.12       27.41     12.92 o
 -11   9   1      184.27      150.53     24.83 o
 -10   9   1      192.71      202.69     13.07 o
  -9   9   1      336.58      376.64     34.14 o
  -8   9   1      346.26      305.34     11.53 o
  -7   9   1       52.73       62.13     15.89 o
  -6   9   1      882.00      847.02     20.03 o
  -5   9   1       69.56       59.37     16.41 o
  -4   9   1      924.18      953.54     14.40 o
  -3   9   1     6394.65     6486.70     77.83 o
  -2   9   1      107.67      111.51      4.29 o
  -1   9   1       25.88       43.11      2.43 o
   0   9   1       58.36       47.43     18.44 o
   1   9   1     1458.60     1533.09     27.96 o
   2   9   1       57.74       73.37      7.61 o
   3   9   1      218.12      232.11      9.16 o
   4   9   1      113.87      105.69      3.24 o
   5   9   1        5.03        9.22      5.60 o
   6   9   1      598.79      613.97     17.05 o
   7   9   1      309.46      272.60     19.40 o
   8   9   1      399.00      408.17     33.37 o
   9   9   1      124.96      142.55     20.55 o
  10   9   1      169.81      178.49     13.35 o
  11   9   1        0.02       -8.61     10.72 o
 -10  10   1       13.54       33.67     22.95 o
  -9  10   1       38.69       23.37      5.55 o
  -8  10   1      379.71      380.25     13.42 o
  -7  10   1     3099.62     3186.96    187.75 o
  -6  10   1       96.48       87.88     19.35 o
  -5  10   1     1943.34     1934.36     30.32 o
  -4  10   1     1995.88     2050.95     31.65 o
  -3  10   1     1053.44     1041.39     14.42 o
  -2  10   1      669.93      668.81     23.56 o
  -1  10   1      129.46      148.27     10.49 o
   0  10   1     1355.37     1428.36     22.05 o
   1  10   1      130.25      136.28     13.27 o
   2  10   1     3881.17     3978.33     58.75 o
   3  10   1     2279.58     2194.09     42.71 o
   4  10   1        0.99        3.09      1.59 o
   5  10   1      468.46      461.76     13.35 o
   6  10   1      226.15      227.48     13.59 o
   7  10   1       95.50      105.11      7.04 o
   8  10   1      127.73      121.14      7.57 o
   9  10   1      389.09      338.07     21.19 o
  10  10   1      182.05      246.89     22.30 o
 -10  11   1       53.16       55.61     13.42 o
  -9  11   1        1.01        2.29     15.08 o
  -8  11   1       32.77       39.97     12.37 o
  -7  11   1       48.83       81.10     10.81 o
  -6  11   1       12.23       -5.51      3.85 o
  -5  11   1        8.37       11.85     13.14 o
  -4  11   1      716.05      722.69     13.94 o
  -3  11   1      137.16      133.83      8.37 o
  -2  11   1      581.86      569.72     14.38 o
  -1  11   1      259.86      279.45      6.47 o
   0  11   1        0.21       -2.96      5.83 o
   1  11   1      117.64      122.92      6.26 o
   2  11   1      599.99      545.40     25.25 o
   3  11   1      463.12      403.73     12.50 o
   4  11   1     2605.68     2574.79     44.53 o
   5  11   1       32.74       39.32      4.33 o
   6  11   1        4.25       18.04      6.19 o
   7  11   1       33.77        8.74      4.52 o
   8  11   1       52.93       50.55      6.07 o
   9  11   1        7.20        2.31      5.47 o
  10  11   1      150.36       79.47     19.12 o
  -9  12   1      781.14      735.51     31.72 o
  -8  12   1      588.74      666.98     23.31 o
  -7  12   1      370.10      398.34     13.00 o
  -6  12   1     2502.45     2420.27     45.17 o
  -5  12   1     1615.98     1630.04     34.44 o
  -4  12   1        6.58        9.80      5.40 o
  -3  12   1       93.04       64.06      4.81 o
  -2  12   1      436.15      470.87     11.30 o
  -1  12   1      224.07      223.19      6.51 o
   0  12   1     2831.09     2776.99     43.22 o
   1  12   1      505.93      488.79      9.34 o
   2  12   1       28.39       19.24      8.05 o
   3  12   1      277.37      288.53     11.24 o
   4  12   1       37.76       21.77      3.82 o
   5  12   1      100.14       89.49      5.68 o
   6  12   1      187.30      234.15      9.97 o
   7  12   1     1082.46     1220.50     30.08 o
   8  12   1        7.75       18.48     13.69 o
   9  12   1       88.66      104.83     17.28 o
  -8  13   1      933.81     1026.28     39.03 o
  -7  13   1       59.54       70.74      6.21 o
  -6  13   1      433.12      458.37     25.83 o
  -5  13   1       64.85       68.41      5.45 o
  -4  13   1      587.03      558.98     43.90 o
  -3  13   1       10.07       28.89     14.68 o
  -2  13   1      495.48      473.28     20.60 o
  -1  13   1      286.07      242.23     18.69 o
   0  13   1      727.94      741.83     13.09 o
   1  13   1        6.17       10.97      2.89 o
   2  13   1      197.83      215.78     17.45 o
   3  13   1      148.20      103.32      4.74 o
   4  13   1      722.38      711.24     38.82 o
   5  13   1      122.41      121.02     13.16 o
   6  13   1     1157.79     1280.27    109.02 o
   7  13   1       10.41       20.91      5.14 o
   8  13   1       91.63      109.01     10.75 o
  -8  14   1      177.49      183.03     25.23 o
  -7  14   1       66.70       54.54     19.38 o
  -6  14   1       23.22       26.77     11.04 o
  -5  14   1      194.99      216.20     11.41 o
  -4  14   1      199.97      194.99      8.99 o
  -3  14   1      281.97      297.24     10.02 o
  -2  14   1      445.39      466.16     12.28 o
  -1  14   1      620.81      583.08     20.70 o
   0  14   1     1079.64     1121.00     66.29 o
   1  14   1       46.02       30.32     11.13 o
   2  14   1     1003.98     1085.04     20.24 o
   3  14   1      307.59      338.67     26.70 o
   4  14   1        4.09       22.92     14.06 o
   5  14   1      275.77      264.03     14.14 o
   6  14   1      302.57      355.93     18.02 o
   7  14   1       87.25       80.99     20.85 o
   8  14   1      172.15      136.59     25.92 o
  -7  15   1      221.06      254.66     20.42 o
  -6  15   1        1.02       12.64      7.65 o
  -5  15   1      123.81      104.40      7.30 o
  -4  15   1       94.05       86.72      7.27 o
  -3  15   1      564.37      563.56     14.92 o
  -2  15   1       40.64       42.03      5.06 o
  -1  15   1       23.22       33.17      5.11 o
   0  15   1      410.54      408.01     31.66 o
   1  15   1      114.67      126.58      5.70 o
   2  15   1      306.72      325.35     14.02 o
   3  15   1      316.98      326.50     17.86 o
   4  15   1      281.45      242.91     12.99 o
   5  15   1      468.17      469.15     24.98 o
   6  15   1       48.46       66.95     12.26 o
  -5  16   1      216.11      154.99     10.60 o
  -4  16   1        1.36       -1.76      5.07 o
  -3  16   1      160.82      177.31     14.53 o
  -2  16   1        9.46        3.51      4.17 o
  -1  16   1      235.33      269.44     15.85 o
   0  16   1      415.60      433.60     52.28 o
   1  16   1      168.81      194.85     27.05 o
   2  16   1      148.67      129.07     22.65 o
   3  16   1       56.69       65.05      5.79 o
   4  16   1        3.97        4.14      6.02 o
   5  16   1        1.71      -12.75     10.94 o
  -4  17   1      172.54      220.63     20.15 o
  -3  17   1     1405.17     1457.74     44.41 o
  -2  17   1       37.56       12.03      6.05 o
  -1  17   1      183.30      216.05     13.69 o
   0  17   1        5.09       22.56      6.47 o
   1  17   1      658.10      659.12     21.92 o
   2  17   1       19.38        3.76      7.52 o
   3  17   1      319.60      381.26     18.91 o
   4  17   1      799.64      802.56     32.97 o
 -13   0   2      195.50      242.44     21.13 o
 -12   0   2      597.99      646.23     37.45 o
 -11   0   2      472.72      448.38     25.45 o
 -10   0   2        0.12       -2.97      8.23 o
  -8   0   2       88.73       83.77     10.64 o
  -7   0   2      289.86      224.66     11.05 o
  -6   0   2      477.43      593.13     17.00 o
  -5   0   2      414.51      452.47     13.20 o
  -4   0   2      381.93      258.38      5.60 o
  -3   0   2      660.34      599.79     10.45 o
   2   0   2     1949.33     1878.18     43.69 o
   3   0   2    16737.80    16348.63    357.01 o
   4   0   2       51.84       52.60      4.51 o
   5   0   2    40472.48    42774.72   1315.39 o
   6   0   2        0.36       -3.76      3.01 o
   7   0   2     2488.77     2368.82     79.26 o
   8   0   2      590.03      760.30     32.07 o
   9   0   2      492.06      523.54     25.72 o
  10   0   2      193.23      157.39     15.08 o
  11   0   2       30.10       35.68     10.42 o
  12   0   2      892.94      802.56     47.23 o
 -13   1   2       62.32       77.60     32.82 o
 -12   1   2       15.92       33.88      7.68 o
 -11   1   2       56.19       57.30     15.06 o
 -10   1   2      797.05      876.58     37.34 o
  -9   1   2      157.81      156.90     15.08 o
  -8   1   2      134.72      134.98      7.48 o
  -7   1   2      332.83      350.61     20.36 o
  -6   1   2      145.40      140.71      4.44 o
  -5   1   2      453.31      449.30     14.42 o
  -4   1   2      831.42      798.44     10.96 o
  -3   1   2        3.57        0.23      2.44 o
  -2   1   2    23587.82    22774.81    567.87 o
  -1   1   2      986.20     1050.58     17.29 o
   1   1   2      504.88      489.71     13.25 o
   2   1   2      330.58      365.24     10.00 o
   3   1   2     4627.78     4245.21     78.34 o
   4   1   2      106.64       94.26      4.72 o
   5   1   2     2237.96     2491.38     59.28 o
   6   1   2       22.89       31.26     22.62 o
   7   1   2      316.62      314.80     12.66 o
   8   1   2       49.50       45.05      6.32 o
   9   1   2     1144.33     1246.60     48.60 o
  10   1   2      352.02      425.91     67.66 o
  11   1   2       19.33       11.34     10.72 o
  12   1   2      387.36      475.05     21.52 o
 -12   2   2        4.46       10.61      7.91 o
 -11   2   2       11.35       15.89      6.84 o
 -10   2   2      777.04      813.76     25.03 o
  -9   2   2     1180.27     1138.59     32.77 o
  -8   2   2        8.77        2.97      1.88 o
  -7   2   2     8140.18     8328.03    151.78 o
  -6   2   2      237.12      255.79      5.91 o
  -5   2   2     1285.74     1411.81    111.58 o
  -4   2   2       47.81       55.81      5.45 o
  -3   2   2     1833.12     1638.41     27.41 o
  -2   2   2      402.63      338.76      4.97 o
  -1   2   2     1971.09     1884.53     60.74 o
   0   2   2    27243.99    26536.28    465.12 o
   1   2   2     3639.11     3450.14     47.92 o
   2   2   2    21912.51    21453.29    269.10 o
   3   2   2     1621.77     1533.75     30.31 o
   4   2   2      212.06      209.38      6.20 o
   5   2   2      109.02      111.43     17.82 o
   6   2   2      920.58      953.69     82.08 o
   7   2   2      104.14      115.44      5.08 o
   8   2   2       65.21       86.00      7.37 o
   9   2   2     1989.29     2199.98     86.42 o
  10   2   2      461.81      534.07     38.52 o
  11   2   2      123.46      124.76     30.96 o
  12   2   2        3.02        6.70      6.78 o
 -12   3   2      252.95      269.15     17.43 o
 -11   3   2      349.43      339.37     15.15 o
 -10   3   2        9.92       14.61      6.69 o
  -9   3   2      647.30      762.45     33.20 o
  -8   3   2      215.93      211.96      7.57 o
  -7   3   2     2790.81     2797.41    160.66 o
  -6   3   2      485.20      539.45     20.91 o
  -5   3   2     6720.43     7436.23    162.98 o
  -4   3   2       26.10       24.26      5.88 o
  -3   3   2       78.43      115.39      2.71 o
  -2   3   2    11435.24    11531.70    135.77 o
  -1   3   2      557.65      565.16      9.23 o
   0   3   2     1838.82     1818.60     16.93 o
   1   3   2     7932.75     7433.12     73.10 o
   2   3   2     1844.19     1685.97     20.74 o
   3   3   2       12.53       48.11      1.74 o
   4   3   2      178.80      196.31      8.14 o
   5   3   2       73.76       79.39      3.18 o
   6   3   2     1160.17     1236.39     70.10 o
   7   3   2      794.30      858.28     72.68 o
   8   3   2     1314.50     1283.33     28.25 o
   9   3   2      326.77      362.12     69.05 o
  10   3   2       22.29       29.14     15.59 o
  11   3   2      146.07      144.39     24.89 o
  12   3   2      155.43      169.61     14.74 o
 -12   4   2       10.21       14.21     14.55 o
 -11   4   2        9.57       -8.38      5.59 o
 -10   4   2       11.02       32.59      7.16 o
  -9   4   2     1289.78     1366.38     38.00 o
  -8   4   2      818.10      791.87     20.97 o
  -7   4   2      180.15      179.36      4.39 o
  -6   4   2        6.68        9.59     13.59 o
  -5   4   2      235.25      230.07      7.83 o
  -4   4   2      234.86      233.98     17.50 o
  -3   4   2       91.44      133.01      2.91 o
  -2   4   2        0.02       -0.98      2.53 o
  -1   4   2       38.49       16.90      3.03 o
   0   4   2      698.15      673.15      8.05 o
   1   4   2        0.24        6.43      1.16 o
   2   4   2     1822.72     1770.01     17.86 o
   3   4   2    16284.48    16729.68    231.28 o
   4   4   2     2693.29     2812.97     83.34 o
   5   4   2       80.77      168.12     19.42 o
   6   4   2       28.73       36.75      8.18 o
   7   4   2      750.36      747.14     35.89 o
   8   4   2      150.29      136.57      5.80 o
   9   4   2      110.25       80.65     21.47 o
  11   4   2       32.66       40.61      8.07 o
  12   4   2      218.98      202.76     13.61 o
 -12   5   2      297.98      363.02     36.10 o
 -11   5   2       85.94      105.35     10.03 o
 -10   5   2        0.64       15.50     10.32 o
  -9   5   2      410.64      408.26     24.29 o
  -8   5   2       42.75       37.66     11.88 o
  -7   5   2     7672.90     7575.17    171.84 o
  -6   5   2      514.31      592.39     32.88 o
  -5   5   2     3444.89     3207.05     52.80 o
  -4   5   2      140.37      110.87      3.72 o
  -3   5   2     7278.15     7471.57     88.29 o
  -2   5   2       27.27       49.70      2.61 o
  -1   5   2    11672.87    11970.64    112.24 o
   0   5   2     2429.12     2528.30     24.70 o
   1   5   2      372.79      307.49      4.08 o
   2   5   2     1223.44     1228.97     12.96 o
   3   5   2      393.90      441.88     19.10 o
   4   5   2      455.86      567.79     22.09 o
   5   5   2      389.38      402.02     11.66 o
   6   5   2      272.15      243.80      6.38 o
   7   5   2      459.10      402.52      9.53 o
   8   5   2      340.39      373.16     24.42 o
   9   5   2      129.16       74.20      8.65 o
  10   5   2        2.93        4.89      6.43 o
  11   5   2       89.88      153.17     15.72 o
  12   5   2        0.24        2.29      7.14 o
 -12   6   2      224.72      293.42     13.71 o
 -11   6   2        6.70       14.34     26.56 o
 -10   6   2      804.55      906.85     65.37 o
  -9   6   2     1846.65     1945.05     41.40 o
  -8   6   2       22.22       14.29      5.26 o
  -7   6   2     6960.23     6975.50    156.08 o
  -6   6   2       82.40       84.49      4.53 o
  -5   6   2     1437.44     1480.86     23.31 o
  -4   6   2      192.19      173.41      4.91 o
  -3   6   2      264.29      195.43     17.03 o
  -2   6   2     4983.52     4867.50     63.14 o
  -1   6   2     7507.84     7887.72     82.38 o
   0   6   2    18655.85    18427.86    188.87 o
   1   6   2      226.80      248.76     19.80 o
   2   6   2    18608.39    19195.42    328.17 o
   3   6   2     5532.54     6021.19     93.19 o
   4   6   2     1374.74     1370.39     30.15 o
   5   6   2       50.57       20.33      2.19 o
   6   6   2       12.94       15.60      3.23 o
   7   6   2       35.66       37.10      4.76 o
   8   6   2       28.68       54.88      5.78 o
   9   6   2     1146.19      992.19     31.92 o
  10   6   2        3.55        4.58      5.43 o
  11   6   2        0.14       -1.15     11.81 o
  12   6   2        5.83        7.45      6.04 o
 -12   7   2        2.71       -7.77      5.18 o
 -11   7   2        5.68        5.20     13.87 o
 -10   7   2      168.59      214.63     40.06 o
  -9   7   2      104.89       77.44     23.12 o
  -8   7   2       70.60       71.85      6.32 o
  -7   7   2       64.34       62.01     10.11 o
  -6   7   2      231.60      184.81      7.98 o
  -5   7   2      313.51      319.87      7.17 o
  -4   7   2     1112.84     1198.14     17.54 o
  -3   7   2      280.85      343.84     18.10 o
  -2   7   2     1781.55     1796.65     27.25 o
  -1   7   2     2730.40     2752.83     34.16 o
   0   7   2     2182.23     2173.88     25.58 o
   1   7   2     8345.28     8935.61    220.67 o
   2   7   2     4730.68     5323.73     64.45 o
   3   7   2      312.01      256.79     15.30 o
   4   7   2      462.71      557.61      9.66 o
   5   7   2      852.59      797.86     29.03 o
   6   7   2      343.63      386.30     16.81 o
   7   7   2     2726.67     2747.36     53.76 o
   8   7   2      441.99      394.96     33.39 o
   9   7   2        4.59       11.83      4.90 o
  10   7   2      809.05      828.12     23.74 o
  11   7   2       39.48       22.28      7.25 o
 -11   8   2      254.36      206.39     28.99 o
 -10   8   2       36.62       53.75      8.21 o
  -9   8   2      229.03      245.84     12.26 o
  -8   8   2      784.29      867.25     48.05 o
  -7   8   2      307.95      296.11     39.84 o
  -6   8   2      661.15      617.02     12.95 o
  -5   8   2     4048.78     4048.11     59.27 o
  -4   8   2     2877.32     2857.97     38.13 o
  -3   8   2       16.11        4.06      5.47 o
  -2   8   2     7741.98     7617.32     98.13 o
  -1   8   2     2756.89     2878.07     36.38 o
   0   8   2      752.55      775.39     22.01 o
   1   8   2      461.38      373.73      6.37 o
   2   8   2      497.24      497.98     22.84 o
   3   8   2       99.34       74.39      4.55 o
   4   8   2     1419.75     1428.26     20.72 o
   5   8   2    11939.86    12051.78    191.13 o
   6   8   2      183.41      185.32     22.75 o
   7   8   2      253.44      242.13     12.48 o
   8   8   2        0.50       11.95      5.85 o
   9   8   2        9.77       49.88     10.38 o
  10   8   2      600.25      556.45     89.00 o
  11   8   2       93.98      118.11      8.49 o
 -11   9   2       21.93       -8.23      6.02 o
 -10   9   2      647.52      738.97     24.52 o
  -9   9   2     1123.15     1123.54     29.02 o
  -8   9   2      163.93      181.60     11.07 o
  -7   9   2      867.58      950.56     27.49 o
  -6   9   2     2370.33     2327.87     36.40 o
  -5   9   2      146.87      151.37     12.14 o
  -4   9   2      335.87      335.87      6.77 o
  -3   9   2        1.49        9.65      7.20 o
  -2   9   2     1480.43     1415.39     48.00 o
  -1   9   2      141.75      106.59      2.95 o
   0   9   2        0.20       -1.78      2.09 o
   1   9   2     1069.75     1085.86     15.09 o
   2   9   2       62.19       51.77      5.83 o
   3   9   2     1669.69     1734.15     24.52 o
   4   9   2     1018.46      962.02     16.24 o
   5   9   2      304.93      305.38      7.15 o
   6   9   2      136.95       93.30      6.02 o
   7   9   2       23.97        2.42     18.93 o
   8   9   2      112.62      107.63     19.42 o
   9   9   2      165.52      170.56     16.21 o
  10   9   2       31.54       42.76     19.48 o
  11   9   2      225.66      226.41     42.84 o
 -10  10   2      235.69      290.44     30.85 o
  -9  10   2        4.68       -4.50      8.05 o
  -8  10   2        7.17        4.12      8.05 o
  -7  10   2        3.55       19.77      5.18 o
  -6  10   2      736.24      752.84     14.31 o
  -5  10   2     1196.69     1280.62     29.78 o
  -4  10   2     1387.50     1385.40     20.42 o
  -3  10   2      287.06      257.43      9.04 o
  -2  10   2       62.86       74.70      3.76 o
  -1  10   2       19.37       17.79      8.29 o
   0  10   2      409.85      478.26     31.28 o
   1  10   2      265.83      253.82      5.14 o
   2  10   2      362.95      375.74     22.67 o
   3  10   2     3813.53     3580.79     49.23 o
   4  10   2     2019.19     1943.89     58.99 o
   5  10   2      762.93      649.68     13.93 o
   6  10   2      511.50      532.34     34.01 o
   7  10   2        1.35       10.61     13.33 o
   8  10   2       80.38       44.69     16.96 o
   9  10   2       20.84        7.69     14.12 o
  10  10   2      281.63      278.03     50.52 o
 -10  11   2      146.10      138.13     17.80 o
  -9  11   2        3.08       35.37      7.86 o
  -8  11   2       64.00       84.20     18.99 o
  -7  11   2      432.33      408.27     48.80 o
  -6  11   2      153.38      129.49      5.91 o
  -5  11   2     2168.07     2231.77     35.66 o
  -4  11   2       23.63       27.29     13.14 o
  -3  11   2      104.53      116.30     12.88 o
  -2  11   2      241.79      273.85     40.49 o
  -1  11   2      911.87      860.58     15.31 o
   0  11   2     1936.13     2013.38    128.38 o
   1  11   2      428.03      417.47     13.07 o
   2  11   2       10.09        5.67      6.96 o
   3  11   2       26.70       30.03     15.38 o
   4  11   2     2438.87     2460.61     38.81 o
   5  11   2       35.17       26.31     11.47 o
   6  11   2      424.32      458.71     13.51 o
   7  11   2        3.93        9.37      9.40 o
   8  11   2     1152.54     1247.75     73.92 o
   9  11   2      100.27      131.00     18.50 o
  10  11   2      165.62      164.65     10.83 o
  -9  12   2        0.92       -9.28      6.19 o
  -8  12   2       53.66       60.79     26.71 o
  -7  12   2        3.00      -10.10      6.73 o
  -6  12   2       70.93       74.57     13.69 o
  -5  12   2      112.95      108.91      5.47 o
  -4  12   2     1108.54     1114.10     19.57 o
  -3  12   2       12.11       12.75      3.14 o
  -2  12   2      227.73      289.00     34.46 o
  -1  12   2     1235.65     1162.52     48.92 o
   0  12   2      352.49      367.94      7.84 o
   1  12   2       24.35       64.34     16.77 o
   2  12   2      196.27      182.12     16.30 o
   3  12   2      528.95      510.71     10.98 o
   4  12   2      141.21      166.93      6.81 o
   5  12   2      525.67      563.82     75.31 o
   6  12   2       41.20       33.88      5.19 o
   7  12   2      614.47      577.00     26.66 o
   8  12   2       48.66       46.79     19.31 o
   9  12   2       86.30       45.41      7.19 o
  -9  13   2       20.72       10.12      5.96 o
  -8  13   2      119.87      102.00     22.77 o
  -7  13   2      751.58      780.04     24.84 o
  -6  13   2        1.75        8.07      4.51 o
  -5  13   2     1083.04     1168.79     82.38 o
  -4  13   2      139.76      137.11     13.99 o
  -3  13   2      188.23      169.53      6.79 o
  -2  13   2      532.14      465.89     15.08 o
  -1  13   2        1.52       14.42     15.02 o
   0  13   2     1025.13     1025.89     23.71 o
   1  13   2      794.43      714.57     14.16 o
   2  13   2       41.68       34.49      5.43 o
   3  13   2       11.05       14.34      3.23 o
   4  13   2      396.23      381.38     38.30 o
   5  13   2        1.48        0.88     11.24 o
   6  13   2        2.58        0.70      6.96 o
   7  13   2        5.80       19.00      6.92 o
   8  13   2      237.63      220.65     14.50 o
  -8  14   2       46.17       55.05     13.33 o
  -7  14   2       66.03       90.70     37.32 o
  -6  14   2      431.78      462.73     36.49 o
  -5  14   2       12.02       18.26     16.60 o
  -4  14   2       27.27       35.50      9.06 o
  -3  14   2      602.47      597.51     13.20 o
  -2  14   2        1.70        3.53      5.25 o
  -1  14   2        0.49        3.22      3.38 o
   0  14   2       93.30      141.27      6.90 o
   1  14   2      752.78      765.54     35.23 o
   2  14   2      240.60      244.42      9.16 o
   3  14   2     2475.20     2772.47    101.43 o
   4  14   2      347.78      393.63     14.63 o
   5  14   2       46.27       45.29      6.13 o
   6  14   2      541.22      553.69     23.87 o
   7  14   2      210.35      265.96     15.43 o
  -7  15   2      191.92      191.38     50.03 o
  -6  15   2      728.70      696.70     23.83 o
  -5  15   2       32.26       19.36      5.14 o
  -4  15   2        6.82        7.80     16.69 o
  -3  15   2       58.24       65.99      9.21 o
  -2  15   2       90.61       81.67      5.74 o
  -1  15   2       17.07       22.77      3.38 o
   0  15   2       24.87       20.86      4.76 o
   1  15   2      114.56       75.66      6.43 o
   2  15   2      278.77      289.52     11.32 o
   3  15   2      415.85      414.55     13.58 o
   4  15   2       81.92       59.12     16.02 o
   5  15   2      123.51      118.15     10.68 o
   6  15   2      614.70      616.77     51.21 o
  -5  16   2      460.18      496.67     42.92 o
  -4  16   2      318.78      296.68     14.57 o
  -3  16   2        0.01       -5.45      4.16 o
  -2  16   2      814.78      796.43     22.67 o
  -1  16   2     1007.50     1017.41     23.45 o
   0  16   2      425.05      439.83     29.78 o
   1  16   2      824.55      828.80     34.76 o
   2  16   2       73.65       69.05      9.06 o
   3  16   2       87.84       79.24      7.32 o
   4  16   2        8.71       -4.89      6.02 o
   5  16   2      325.19      386.40     44.46 o
  -4  17   2        0.00       -6.77      4.51 o
  -3  17   2      761.66      843.74     28.16 o
  -2  17   2        5.56        4.14      4.89 o
  -1  17   2       10.49        4.55      7.52 o
   0  17   2      136.37      129.12      8.80 o
   1  17   2      179.80      167.28     12.56 o
   2  17   2      125.53      105.62     10.38 o
   3  17   2        7.60       42.19      7.56 o
 -13   1   3      126.76      174.45     20.45 o
 -12   1   3      327.24      353.75     86.99 o
 -11   1   3       38.42       41.45      7.36 o
 -10   1   3        0.00       -1.16     11.81 o
  -9   1   3     2953.51     2949.92    103.21 o
  -8   1   3       24.62       30.42     17.31 o
  -7   1   3     6446.25     6225.08    170.59 o
  -6   1   3     1385.38     1358.98     27.96 o
  -5   1   3     1949.02     1917.04     32.41 o
  -4   1   3        4.57        4.85      1.50 o
  -3   1   3      200.56      173.73      3.57 o
  -2   1   3    17451.20    17880.82    350.62 o
  -1   1   3      848.64      847.78     16.39 o
   1   1   3      454.71      424.77     16.04 o
   2   1   3    17190.71    16138.58    247.34 o
   3   1   3      891.66      822.00     16.11 o
   4   1   3     1741.44     1752.58    105.28 o
   5   1   3      915.92     1315.93    119.79 o
   6   1   3      742.67      887.80     56.08 o
   7   1   3       19.74        8.36      4.32 o
   8   1   3     2657.60     2763.39     95.80 o
   9   1   3     2134.22     2070.89     53.01 o
  10   1   3        7.75       14.59      7.86 o
  11   1   3      186.00      130.47     38.24 o
  12   1   3      130.24       85.90     27.97 o
 -12   2   3       51.86       68.87     39.29 o
 -10   2   3      751.75      751.15     32.97 o
  -9   2   3      968.55      887.09     36.96 o
  -8   2   3       64.04       74.11      4.66 o
  -7   2   3       14.02       16.01     14.08 o
  -6   2   3     2163.82     2398.13     39.58 o
  -5   2   3      656.92      562.70     26.04 o
  -4   2   3     1325.78     1204.69     66.23 o
  -3   2   3     1573.18     1367.32     15.11 o
  -1   2   3      425.88      452.67      4.93 o
   0   2   3     1578.74     1546.88     57.49 o
   1   2   3     1552.96     1565.66     17.87 o
   2   2   3      588.47      571.30     22.18 o
   3   2   3     2724.65     2758.09     53.88 o
   4   2   3     1003.52     1196.74     20.87 o
   5   2   3     3081.39     3178.06    166.38 o
   6   2   3       18.34       12.28      4.22 o
   7   2   3     4845.76     4961.25    150.25 o
   8   2   3       16.24       35.06     13.07 o
   9   2   3     5034.85     5032.60    120.61 o
  10   2   3        0.12       13.27      8.10 o
  11   2   3      315.59      332.26     60.20 o
  12   2   3       11.79       39.37     15.51 o
 -12   3   3      309.20      281.23     15.61 o
 -11   3   3       20.25       35.95     15.08 o
 -10   3   3      330.23      329.39     42.81 o
  -9   3   3       28.30       25.08     24.08 o
  -8   3   3        0.01       36.57     24.10 o
  -7   3   3      233.93      208.89     25.06 o
  -6   3   3      754.64      759.35     31.88 o
  -5   3   3      112.40      133.13      8.46 o
  -4   3   3     1550.40     1721.03     26.29 o
  -3   3   3     2174.39     2233.29    110.05 o
  -2   3   3     6130.54     5850.79     65.55 o
  -1   3   3     1180.24     1089.97     10.76 o
   0   3   3     1925.24     1844.74     21.20 o
   1   3   3     1350.76     1197.43     13.17 o
   2   3   3     4897.50     4771.34     49.95 o
   3   3   3      227.27      216.16      4.83 o
   4   3   3       82.31      102.52      3.27 o
   5   3   3     4514.12     4660.99     86.17 o
   6   3   3      164.78      193.19      7.33 o
   7   3   3      597.06      548.36     13.44 o
   8   3   3     1828.92     1840.70     59.56 o
   9   3   3        3.42        7.17      5.43 o
  10   3   3      225.98      209.61     45.44 o
  11   3   3        2.99       14.59      8.31 o
  12   3   3       14.55       26.49      7.89 o
 -12   4   3        7.54        6.00      8.85 o
 -11   4   3       91.16       76.52      8.72 o
 -10   4   3      339.56      324.89     13.91 o
  -9   4   3      228.45      205.67     23.82 o
  -8   4   3     2277.79     2231.35     44.04 o
  -7   4   3      433.19      404.07     12.35 o
  -6   4   3       73.32       79.00      4.95 o
  -5   4   3      323.89      302.50     32.34 o
  -4   4   3     1004.94     1065.25     56.89 o
  -3   4   3     3059.64     2945.67     36.26 o
  -2   4   3     2919.55     2728.79     32.47 o
  -1   4   3     1667.49     1876.09     72.96 o
   0   4   3      577.33      633.08     16.09 o
   1   4   3      204.01      189.85      4.02 o
   2   4   3     1462.42     1468.34     39.44 o
   3   4   3     3785.56     3477.10    159.42 o
   4   4   3       78.49       35.34      2.48 o
   5   4   3     1924.61     1812.45     31.52 o
   6   4   3      403.58      376.36     13.20 o
   7   4   3      198.59      165.15     21.02 o
   8   4   3      556.92      579.58     30.17 o
   9   4   3       36.20       38.17      4.32 o
  10   4   3      197.06      236.84     19.08 o
  11   4   3        7.74       -4.59      6.07 o
  12   4   3      492.83      572.58     40.89 o
 -12   5   3      583.56      596.54     28.43 o
 -11   5   3        4.71       17.27      9.63 o
 -10   5   3        3.02       13.37     18.61 o
  -9   5   3       17.79        8.53      5.71 o
  -8   5   3      444.14      442.12     30.64 o
  -7   5   3     1969.64     1995.56    131.41 o
  -6   5   3     1139.17     1135.03     80.01 o
  -5   5   3      330.45      244.19      5.82 o
  -4   5   3      205.37      189.99     14.78 o
  -3   5   3     3539.30     3515.35     46.32 o
  -2   5   3     1503.17     1462.86     31.73 o
  -1   5   3     2970.03     3143.43     30.64 o
   0   5   3      605.65      623.86     19.33 o
   1   5   3     3115.01     3127.60     30.55 o
   2   5   3      283.28      294.97      3.50 o
   3   5   3     2907.56     3307.70     44.16 o
   4   5   3       12.61       24.17      6.19 o
   5   5   3       84.71       85.20      9.14 o
   6   5   3      878.13      917.40     58.88 o
   7   5   3      232.52      250.19      7.41 o
   8   5   3      172.11      197.73     19.89 o
   9   5   3      765.03      777.13     20.40 o
  10   5   3     1102.03     1158.09     31.83 o
  11   5   3       33.06       16.16     24.25 o
  12   5   3      125.44      111.54     36.70 o
 -12   6   3       42.23       15.39     15.08 o
 -11   6   3      356.48      380.25     15.10 o
 -10   6   3        0.10       11.31     13.35 o
  -9   6   3      934.49     1015.51     24.23 o
  -8   6   3      943.71      940.56     76.82 o
  -7   6   3       65.10       68.08      5.42 o
  -6   6   3      876.37      857.90     16.06 o
  -5   6   3        0.52        6.03      3.37 o
  -4   6   3        1.02       -3.37      2.25 o
  -3   6   3     1523.32     1666.40     70.97 o
  -2   6   3     2622.89     2648.18     92.80 o
  -1   6   3     4444.62     4432.90     79.96 o
   0   6   3     8625.35     9487.89    166.40 o
   1   6   3      917.43      836.73     10.66 o
   2   6   3     2205.14     2455.68     30.36 o
   3   6   3      292.16      307.26     18.41 o
   4   6   3      113.85      106.85      8.97 o
   5   6   3       36.76       27.65      4.93 o
   6   6   3        0.02       -3.52      2.35 o
   7   6   3      105.94       98.44      4.66 o
   8   6   3      302.46      284.95     23.89 o
   9   6   3      339.64      279.91     11.39 o
  10   6   3      254.88      224.24     10.38 o
  11   6   3      870.57      912.07     46.55 o
 -12   7   3      537.14      565.74     50.40 o
 -11   7   3       27.17       34.73     14.31 o
 -10   7   3       13.11        6.42      5.89 o
  -9   7   3        0.23        6.56      7.87 o
  -8   7   3      570.63      677.71     40.01 o
  -7   7   3     1675.40     1728.48     31.35 o
  -6   7   3      582.75      617.02     28.24 o
  -5   7   3     1572.59     1614.08     25.45 o
  -4   7   3       50.40       66.19      1.94 o
  -3   7   3      501.18      529.02      9.83 o
  -2   7   3     1143.87     1109.30     15.96 o
  -1   7   3      313.05      303.93      6.09 o
   0   7   3     1054.17     1053.70     15.12 o
   1   7   3     2130.49     2443.02     42.11 o
   2   7   3      244.26      258.12      7.18 o
   3   7   3     1105.07     1153.90     15.76 o
   4   7   3      220.61      226.60      4.96 o
   5   7   3     1457.53     1451.89     25.59 o
   6   7   3     1415.85     1453.72     26.65 o
   7   7   3     1053.17     1070.97     88.60 o
   8   7   3     1601.19     1570.06     57.19 o
   9   7   3       66.84       77.62     23.97 o
  10   7   3      378.61      409.56     15.24 o
  11   7   3       37.37       35.29      7.04 o
 -11   8   3        3.21       10.16      5.73 o
 -10   8   3       51.50       42.17     21.58 o
  -9   8   3      322.99      282.35     49.31 o
  -8   8   3        0.15        6.00      9.02 o
  -7   8   3       14.47       13.71      4.40 o
  -6   8   3      128.83      123.39     13.33 o
  -5   8   3     2050.89     2042.62     31.15 o
  -4   8   3       48.07       59.63      5.64 o
  -3   8   3     1785.78     1801.87     30.07 o
  -2   8   3      496.23      453.42     16.51 o
  -1   8   3     1867.55     1833.53     50.68 o
   0   8   3     4507.69     4729.32     58.56 o
   1   8   3        5.24        5.47      1.88 o
   2   8   3       10.75        7.83      2.61 o
   3   8   3      356.04      355.12     24.98 o
   4   8   3        0.52       -0.21      2.37 o
   5   8   3       86.34      107.37     17.31 o
   6   8   3      355.39      329.81     11.60 o
   7   8   3        2.53       -3.64      6.56 o
   8   8   3     1076.44     1122.26     78.68 o
   9   8   3      823.55      870.21     27.32 o
  10   8   3      109.04      136.19      9.79 o
  11   8   3       73.57       52.11      6.61 o
 -11   9   3        7.97       10.34     16.88 o
 -10   9   3        1.13        4.07     12.41 o
  -9   9   3      603.25      576.81     31.90 o
  -8   9   3      480.57      491.32     37.69 o
  -7   9   3     1058.63     1124.94     22.52 o
  -6   9   3     1084.27     1011.92     18.07 o
  -5   9   3     3714.55     3751.75     56.44 o
  -4   9   3     2364.50     2442.20     39.29 o
  -3   9   3     1051.39     1115.62     16.50 o
  -2   9   3      479.39      453.15     15.32 o
  -1   9   3     1888.24     1944.45     26.58 o
   0   9   3     4232.87     4182.63     50.90 o
   1   9   3       45.52       65.22      2.94 o
   2   9   3     1540.45     1545.38     22.28 o
   3   9   3      107.07      109.10      3.37 o
   4   9   3        3.15       16.62      5.13 o
   5   9   3        3.39       10.53     10.53 o
   6   9   3      675.31      740.32     53.77 o
   7   9   3     1084.15     1124.41     40.70 o
   8   9   3      157.55      144.28     35.34 o
   9   9   3       78.10       86.78      8.53 o
  10   9   3       50.19       41.72     28.82 o
 -10  10   3      120.23      129.43     28.99 o
  -9  10   3      556.85      559.08     17.31 o
  -8  10   3       21.90       48.47      7.56 o
  -7  10   3        0.26       -1.11     22.52 o
  -6  10   3      223.61      201.54     19.74 o
  -5  10   3      574.20      632.25     13.14 o
  -4  10   3        3.73        7.29      5.06 o
  -3  10   3       12.33       10.90      2.07 o
  -2  10   3     7368.96     7469.46    100.56 o
  -1  10   3     1744.39     1782.09     51.89 o
   0  10   3      877.62      851.21     12.34 o
   1  10   3        7.21       11.86      2.14 o
   2  10   3       57.68       64.45      3.12 o
   3  10   3       11.44        7.09     10.55 o
   4  10   3       61.95       55.61      7.41 o
   5  10   3      141.68      120.45      4.88 o
   6  10   3       25.98       -2.91      4.14 o
   7  10   3     1830.39     1905.91     81.91 o
   8  10   3      485.33      586.58     75.61 o
   9  10   3      235.84      252.80     45.06 o
  10  10   3      177.06      121.56     17.97 o
 -10  11   3      123.40      142.67     11.22 o
  -9  11   3       26.99       49.34     22.41 o
  -8  11   3      628.92      677.49     22.11 o
  -7  11   3      182.88      154.50      9.17 o
  -6  11   3      414.33      413.58     16.47 o
  -5  11   3       21.10       23.08      3.75 o
  -4  11   3      203.33      206.84      7.50 o
  -3  11   3      139.80      131.30      4.68 o
  -2  11   3      393.78      415.72     26.09 o
  -1  11   3     1066.47     1054.23     28.20 o
   0  11   3     1125.49     1084.49     16.04 o
   1  11   3     3696.28     3820.75     98.57 o
   2  11   3      193.18      221.22     12.07 o
   3  11   3       26.71       24.62      3.36 o
   4  11   3       14.09       25.70      3.44 o
   5  11   3       67.23      105.62      9.55 o
   6  11   3     1025.53     1040.34     61.21 o
   7  11   3       88.59       65.89     18.63 o
   8  11   3       37.54       31.78      6.30 o
   9  11   3        1.12        5.57      8.65 o
  -9  12   3       96.95      119.08     10.00 o
  -8  12   3      180.47      182.68     15.17 o
  -7  12   3        0.85        1.89      5.08 o
  -6  12   3      232.94      253.66     28.01 o
  -5  12   3      209.48      207.92     14.08 o
  -4  12   3     1170.11     1260.05     22.13 o
  -3  12   3       59.10       80.15     16.02 o
  -2  12   3     2876.01     2917.38     50.36 o
  -1  12   3     1072.63     1020.45     16.26 o
   0  12   3     3884.90     4000.46     87.95 o
   1  12   3      271.41      289.12      8.16 o
   2  12   3     2157.14     2262.21    113.72 o
   3  12   3      736.41      814.45     19.38 o
   4  12   3      328.77      360.58     18.54 o
   5  12   3     3857.55     3856.42     77.91 o
   6  12   3      547.73      559.33     38.50 o
   7  12   3        2.72       -3.93      5.31 o
   8  12   3      542.08      578.09     48.22 o
   9  12   3      581.22      507.11     60.08 o
  -9  13   3      432.91      417.23     52.92 o
  -8  13   3       14.27       23.63      7.56 o
  -7  13   3      465.43      473.10     17.47 o
  -6  13   3       70.74       62.29      5.48 o
  -5  13   3     1105.97     1061.83     29.80 o
  -4  13   3      190.15      197.89      7.90 o
  -3  13   3      143.72      159.82     13.05 o
  -2  13   3      452.96      501.32     41.25 o
  -1  13   3      283.32      299.58     28.65 o
   0  13   3      779.21      754.21     19.18 o
   1  13   3      928.66      964.14     87.40 o
   2  13   3        5.75        0.35      3.17 o
   3  13   3      548.51      561.79     22.62 o
   4  13   3        2.95       -0.16      3.00 o
   5  13   3      541.17      532.23     15.55 o
   6  13   3      584.63      597.91     43.77 o
   7  13   3        3.53        8.12      7.29 o
   8  13   3       81.30       55.73      9.24 o
  -8  14   3      119.53       95.87     36.00 o
  -7  14   3        5.11       -2.22     11.09 o
  -6  14   3      134.72      111.68     13.55 o
  -5  14   3      117.97      168.36     11.20 o
  -4  14   3      117.50      130.73     15.12 o
  -3  14   3        0.96        2.80      2.80 o
  -2  14   3       43.74       37.94      8.74 o
  -1  14   3       55.28       84.38      6.88 o
   0  14   3      127.06      118.46      4.84 o
   1  14   3       50.33       49.37      5.08 o
   2  14   3       11.32       11.96      3.99 o
   3  14   3       82.21       60.85     12.78 o
   4  14   3      208.94      181.47     20.45 o
   5  14   3       41.72       48.88      9.21 o
   6  14   3      258.40      280.69     23.10 o
   7  14   3       66.29       51.11      8.13 o
  -7  15   3      206.48      199.22     10.06 o
  -6  15   3      153.89      124.76      7.99 o
  -5  15   3      177.35      156.61      8.20 o
  -4  15   3       35.26       21.77      4.17 o
  -3  15   3       31.14       42.77     21.49 o
  -2  15   3     1384.91     1439.88    131.79 o
  -1  15   3      183.48      161.83      5.82 o
   0  15   3       10.20       14.80      3.89 o
   1  15   3     1554.28     1658.08     32.92 o
   2  15   3      234.28      236.18      9.64 o
   3  15   3       40.71       40.84     12.41 o
   4  15   3        6.95       -1.94      6.42 o
   5  15   3      383.79      427.05     25.68 o
   6  15   3       69.26       88.59      9.10 o
  -5  16   3      753.31      696.17     26.34 o
  -4  16   3     1364.37     1528.76     41.96 o
  -3  16   3      106.51      113.78     10.81 o
  -2  16   3        3.25       18.49     17.65 o
  -1  16   3      175.36      175.72      7.93 o
   0  16   3      420.16      410.85     56.16 o
   1  16   3        3.50        4.57      3.63 o
   2  16   3       24.95       50.73     12.95 o
   3  16   3      388.00      383.86     26.96 o
   4  16   3      196.81      190.05     10.77 o
   5  16   3      189.25      155.96     30.36 o
  -4  17   3      212.92      208.11     11.20 o
  -3  17   3      271.40      296.83     24.20 o
  -2  17   3       36.87       44.86     22.73 o
  -1  17   3       11.68       -0.98      3.36 o
   0  17   3      151.45      164.95     16.26 o
   1  17   3        1.13        4.09      9.74 o
   2  17   3      320.84      289.02     28.91 o
   3  17   3       42.94       71.48      8.20 o
 -13   0   4      152.25      171.30     19.78 o
 -12   0   4        4.60       27.82     11.24 o
 -11   0   4       40.74       20.76      9.02 o
 -10   0   4     4009.73     4364.42    148.59 o
  -9   0   4      194.23      190.59     15.00 o
  -8   0   4       50.84       33.16      7.82 o
  -7   0   4     7698.14     7355.58    169.61 o
  -6   0   4      192.26      196.01      5.41 o
  -5   0   4     2903.38     2956.24     67.49 o
  -4   0   4      106.72      122.16      3.42 o
  -3   0   4     2440.93     2728.83     44.56 o
  -2   0   4      299.67      336.48      7.11 o
  -1   0   4     6772.70     6626.26    145.21 o
   1   0   4      367.41      354.49      7.29 o
   2   0   4    21852.21    20533.96    444.58 o
   3   0   4     9536.85     9852.69    219.43 o
   4   0   4      407.66      336.48      9.96 o
   5   0   4     8543.72    10770.01    342.08 o
   6   0   4      135.13      124.76      9.51 o
   7   0   4      393.95      314.11     16.51 o
   8   0   4      100.66      126.49     11.36 o
   9   0   4     3577.66     3653.07    126.56 o
  10   0   4     1165.49     1148.86     48.65 o
  11   0   4       48.52       27.00      9.48 o
  12   0   4      271.73      321.70     23.65 o
 -13   1   4      261.45      213.58     26.71 o
 -12   1   4      912.36      933.30     47.38 o
 -10   1   4      328.96      302.69     13.12 o
  -9   1   4       27.91       26.02     12.86 o
  -8   1   4     3312.26     3175.55    268.78 o
  -7   1   4      128.32       97.04     14.34 o
  -6   1   4     1570.20     1732.16     26.76 o
  -5   1   4     1525.17     1362.94     17.52 o
  -4   1   4      443.24      453.24     20.02 o
  -3   1   4     1843.78     1812.38     21.02 o
  -2   1   4     3146.85     3088.98     32.54 o
  -1   1   4     1122.40     1057.48     30.55 o
   0   1   4     5003.10     4713.93     59.97 o
   1   1   4     9160.42     8775.25     95.05 o
   2   1   4       45.35       43.21      1.89 o
   3   1   4     2957.54     2838.84     56.85 o
   4   1   4     5585.82     6146.56     97.79 o
   5   1   4     2100.55     2320.89     59.80 o
   6   1   4        0.18        2.71      4.91 o
   7   1   4      150.26      128.25     31.81 o
   8   1   4      846.35      956.54     38.39 o
   9   1   4      399.39      394.20     51.36 o
  10   1   4        0.20       10.35     12.99 o
  11   1   4      149.99      173.23     37.67 o
  12   1   4      211.94      253.05     46.74 o
 -12   2   4       54.36       42.80      8.48 o
 -11   2   4        8.88       -5.27      6.17 o
 -10   2   4      272.54      285.83     54.03 o
  -9   2   4       11.45       26.62      8.99 o
  -8   2   4      149.32      146.41      7.97 o
  -7   2   4      426.09      467.08     11.65 o
  -6   2   4      170.20      197.72      5.75 o
  -5   2   4      863.24      849.09     12.37 o
  -4   2   4     4415.79     4826.05     74.05 o
  -3   2   4      826.65      763.92     10.19 o
  -1   2   4     2395.04     2423.94     53.39 o
   0   2   4    11540.99    11351.52    250.62 o
   1   2   4       75.66       72.06      2.06 o
   2   2   4     2257.96     2197.47     29.56 o
   3   2   4      482.55      490.24      8.66 o
   4   2   4     1512.10     1652.59     41.12 o
   5   2   4     2231.57     2108.21     40.83 o
   6   2   4      546.69      676.68     63.90 o
   7   2   4     2047.60     2082.11    150.85 o
   8   2   4      883.72      932.17     27.59 o
   9   2   4      574.91      495.16     49.39 o
  10   2   4      123.54      106.39      8.82 o
  11   2   4       30.41       32.47     18.27 o
  12   2   4        0.74       11.37      9.54 o
 -12   3   4      631.13      643.02     26.75 o
 -11   3   4        0.69       33.54     16.30 o
 -10   3   4      156.83      174.63     10.51 o
  -9   3   4     1407.45     1450.83     38.59 o
  -8   3   4     3946.59     4054.19     76.74 o
  -7   3   4     1826.06     1875.25     31.97 o
  -6   3   4       25.51       27.38      4.87 o
  -5   3   4      183.81      153.72      4.85 o
  -4   3   4     2718.82     2772.19     50.99 o
  -3   3   4      118.78       87.36      1.91 o
  -2   3   4    31214.05    31471.67    726.91 o
  -1   3   4     2773.29     2737.54     61.96 o
   0   3   4     1008.61      828.14      9.90 o
   1   3   4     1732.36     1686.32     18.54 o
   2   3   4      202.51      180.76     10.43 o
   3   3   4     1362.37     1341.77     18.56 o
   4   3   4     9833.82    11064.17    230.97 o
   5   3   4      262.33      331.83      8.50 o
   6   3   4      439.82      351.35     28.69 o
   7   3   4       27.82       33.67      3.70 o
   8   3   4       44.89       43.93      5.58 o
   9   3   4     1010.46      891.45     21.85 o
  10   3   4       66.35       68.49      8.15 o
  11   3   4      408.88      424.84     19.19 o
  12   3   4        3.03        3.71      7.43 o
 -12   4   4        0.26       27.00     14.33 o
 -11   4   4      114.83      152.43     11.99 o
 -10   4   4       19.60       32.98      6.69 o
  -9   4   4     1195.39     1181.33     32.98 o
  -8   4   4      675.27      627.00     14.47 o
  -7   4   4       98.30       82.57      8.55 o
  -5   4   4     2038.11     2081.29     35.26 o
  -4   4   4     2494.36     2760.62    154.78 o
  -3   4   4     1047.09     1153.66     41.77 o
  -2   4   4       37.81       36.84      3.40 o
  -1   4   4      616.98      634.22     12.20 o
   0   4   4     3354.87     3455.48     49.05 o
   1   4   4       28.08       41.92      3.20 o
   2   4   4     4307.21     4132.14     44.72 o
   3   4   4     6308.89     7020.00    188.51 o
   4   4   4     2316.12     2579.93    115.86 o
   5   4   4      113.84       63.29      2.89 o
   6   4   4      990.30     1011.10     18.73 o
   7   4   4      143.12      151.15      7.20 o
   8   4   4      395.77      356.94      9.50 o
   9   4   4        4.00        6.14      3.18 o
  10   4   4      112.50      107.39      9.42 o
  11   4   4        3.65       -6.08      5.52 o
  12   4   4        4.30       27.59     13.95 o
 -12   5   4       49.53       28.25     18.44 o
 -11   5   4       38.59       63.86     21.60 o
 -10   5   4       93.60       90.06     10.92 o
  -9   5   4     1415.61     1416.65     47.47 o
  -8   5   4      594.70      639.00     20.36 o
  -7   5   4     1580.94     1510.51     39.35 o
  -6   5   4       92.61       83.11      5.61 o
  -5   5   4     2677.00     2874.91     41.96 o
  -4   5   4     2766.29     2972.45     68.73 o
  -3   5   4     1149.62     1306.12     25.27 o
  -2   5   4    22429.30    22650.34    221.99 o
  -1   5   4      572.42      623.76      9.68 o
   0   5   4    21771.75    21222.00    429.44 o
   1   5   4      321.78      380.65      4.73 o
   2   5   4      395.06      587.03      7.98 o
   3   5   4     4936.93     4819.06     62.81 o
   4   5   4     1466.94     1721.41     31.30 o
   5   5   4     1005.97      955.70     19.74 o
   6   5   4      141.54      147.12      7.93 o
   7   5   4     1971.39     1994.98     83.72 o
   8   5   4       52.60       65.12     11.36 o
   9   5   4     1534.01     1541.85     38.26 o
  10   5   4      696.27      725.14     39.29 o
  11   5   4       73.82      102.11     30.53 o
  12   5   4      189.99      146.42     28.39 o
 -12   6   4       89.03       81.26      7.90 o
 -11   6   4      126.16      135.27      9.49 o
 -10   6   4      375.29      394.44     35.46 o
  -9   6   4        3.66       16.21     15.43 o
  -8   6   4       77.28       63.44      9.98 o
  -7   6   4      966.69      937.42     46.89 o
  -6   6   4      227.87      239.44      6.05 o
  -5   6   4     2477.79     2602.24     39.41 o
  -4   6   4      694.92      640.84     12.50 o
  -3   6   4        4.80        2.49      5.08 o
  -2   6   4    15015.14    15783.07    184.50 o
  -1   6   4     2839.24     2874.58     29.41 o
   0   6   4       23.18        9.63      1.18 o
   1   6   4     4223.85     4390.74     50.02 o
   2   6   4      533.59      513.42     39.31 o
   3   6   4        4.76       15.30      5.09 o
   4   6   4       62.42       57.86      6.69 o
   5   6   4     8481.16     8521.00    135.40 o
   6   6   4      744.23      724.38     39.12 o
   7   6   4     3808.05     3525.33     60.24 o
   8   6   4      900.00      824.16     17.59 o
   9   6   4      770.86      791.13     31.83 o
  10   6   4       61.98       68.89      8.61 o
  11   6   4      108.83      100.18      8.68 o
 -12   7   4      369.46      364.96     16.44 o
 -11   7   4        3.62       14.10      5.70 o
 -10   7   4      264.65      206.23     10.30 o
  -9   7   4      324.55      299.03     21.88 o
  -8   7   4      365.96      398.78     13.48 o
  -7   7   4        8.79       15.79      4.14 o
  -6   7   4       24.00       48.45      5.00 o
  -5   7   4     2311.95     2388.18     40.85 o
  -4   7   4       22.68       22.27      1.06 o
  -3   7   4        1.71       -0.88      1.88 o
  -2   7   4      614.47      727.06     10.27 o
  -1   7   4      523.26      594.25     20.27 o
   0   7   4     6948.97     7551.99    228.79 o
   1   7   4     1242.28     1266.61     34.42 o
   2   7   4       38.19       50.71      2.24 o
   3   7   4     2373.78     2511.53     34.36 o
   4   7   4     2331.17     2527.28     39.97 o
   5   7   4       44.06       51.46     16.02 o
   6   7   4      130.43      153.29     11.37 o
   7   7   4      590.39      592.90     52.23 o
   8   7   4     1216.31     1088.99     25.76 o
   9   7   4      135.06      139.89      8.19 o
  10   7   4        3.37       -5.07      5.21 o
  11   7   4        1.10        4.08     20.45 o
 -11   8   4      147.63      154.17     14.74 o
 -10   8   4      843.05      880.18     24.01 o
  -9   8   4       96.23       85.67     16.60 o
  -8   8   4        0.03       15.91      9.91 o
  -7   8   4      382.80      332.55     16.64 o
  -6   8   4     3485.94     3641.38     60.82 o
  -5   8   4      732.49      719.47     36.32 o
  -4   8   4     1603.12     1586.41     27.09 o
  -3   8   4      335.24      331.04      6.91 o
  -2   8   4       10.79       11.24      7.29 o
  -1   8   4        1.48        2.65      1.52 o
   0   8   4      191.44      181.21      4.63 o
   1   8   4      642.80      568.43      9.74 o
   2   8   4     2253.17     2242.30     29.01 o
   3   8   4     4695.59     4878.82     94.81 o
   4   8   4      289.40      304.98     13.57 o
   5   8   4     1295.21     1246.84     22.27 o
   6   8   4      139.73      108.45      9.06 o
   7   8   4      452.65      523.53     24.10 o
   8   8   4       69.25       65.74     15.30 o
   9   8   4       60.55       41.90     15.49 o
  10   8   4     1169.26     1437.01    145.23 o
  11   8   4      123.02      140.50     16.07 o
 -11   9   4      292.28      253.00     14.13 o
 -10   9   4       49.76       61.73     11.62 o
  -9   9   4       72.51       38.16      6.77 o
  -8   9   4      127.94       94.60     17.56 o
  -7   9   4       25.60       16.19      6.05 o
  -6   9   4      240.71      226.58      6.72 o
  -5   9   4     3860.82     3944.24    126.22 o
  -4   9   4     1865.91     1919.90     60.84 o
  -3   9   4      709.75      677.34     12.12 o
  -2   9   4     4241.66     4256.63     49.84 o
  -1   9   4     2644.60     2629.54     52.49 o
   0   9   4     1273.72     1346.45     18.10 o
   1   9   4      517.54      444.84      8.02 o
   2   9   4     1038.91     1105.16     44.18 o
   3   9   4       98.13      108.89      4.85 o
   4   9   4        0.94        0.00      4.14 o
   5   9   4      836.33      831.76     70.41 o
   6   9   4      479.75      482.76     11.40 o
   7   9   4        2.84        9.28      5.45 o
   8   9   4     1578.99     1649.26     84.88 o
   9   9   4        9.50       12.25     11.30 o
  10   9   4       20.10       23.03      5.66 o
 -10  10   4      619.02      666.07     69.84 o
  -9  10   4      132.37      150.03     40.16 o
  -8  10   4      169.30      207.63     30.36 o
  -7  10   4      200.26      205.39      6.80 o
  -6  10   4      291.12      288.16     36.57 o
  -5  10   4      605.24      637.80     13.79 o
  -4  10   4       42.54       33.26      3.14 o
  -3  10   4     1049.42     1049.43     28.26 o
  -2  10   4      823.33      860.80     11.75 o
  -1  10   4     1626.00     1599.45     21.13 o
   0  10   4        1.47       -3.79      3.20 o
   1  10   4      485.48      502.69     10.02 o
   2  10   4      167.99      148.71      8.67 o
   3  10   4      396.32      419.72     18.37 o
   4  10   4       10.58        6.88      6.92 o
   5  10   4       13.06       -8.02      5.81 o
   6  10   4      858.70      848.06     23.84 o
   7  10   4       36.46       29.33      4.80 o
   8  10   4      505.82      552.72     40.01 o
   9  10   4       12.40       12.11     13.01 o
  10  10   4      153.60      134.16     22.20 o
 -10  11   4       48.84       45.65     27.17 o
  -9  11   4      273.84      317.57     17.34 o
  -8  11   4       88.96      112.05     14.46 o
  -7  11   4      898.61     1011.09     69.11 o
  -6  11   4      417.05      479.30     17.07 o
  -5  11   4     1015.77     1043.23     18.66 o
  -4  11   4       97.46       76.72      4.93 o
  -3  11   4      132.86      156.65      7.29 o
  -2  11   4      357.61      402.74     18.42 o
  -1  11   4      611.37      557.97      9.84 o
   0  11   4     1191.49     1164.92     34.23 o
   1  11   4       25.05       15.47      2.77 o
   2  11   4       98.86      133.04     16.34 o
   3  11   4       23.37       31.68      4.87 o
   4  11   4     2055.09     2131.64     79.77 o
   5  11   4       27.39       25.64      3.38 o
   6  11   4       24.75       36.53     10.73 o
   7  11   4        6.70       17.39     14.27 o
   8  11   4      419.11      371.87     18.09 o
   9  11   4        5.31       -5.23     10.90 o
  -9  12   4        1.86        5.89     24.55 o
  -8  12   4      159.94      168.75     23.95 o
  -7  12   4       50.74       50.20     11.96 o
  -6  12   4       29.06       34.10     10.40 o
  -5  12   4       33.68       61.75      5.18 o
  -4  12   4      275.80      256.17      7.31 o
  -3  12   4      183.53      162.43     21.19 o
  -2  12   4      314.66      329.92     42.56 o
  -1  12   4      146.58      161.23     11.96 o
   0  12   4     1544.21     1671.58     30.23 o
   1  12   4     2912.37     2969.54     46.42 o
   2  12   4      176.42      202.63     14.01 o
   3  12   4      485.20      452.89     42.07 o
   4  12   4      653.76      651.43     67.55 o
   5  12   4       12.81       29.31     18.01 o
   6  12   4        2.03        7.34      4.76 o
   7  12   4        7.58       39.29     31.30 o
   8  12   4       70.27       91.72     28.35 o
   9  12   4       16.35       18.31     23.31 o
  -8  13   4       37.22       33.53     13.65 o
  -7  13   4      211.77      232.13     15.94 o
  -6  13   4      202.19      269.00     37.56 o
  -5  13   4        0.04       -1.33     13.12 o
  -4  13   4      357.41      376.87     17.18 o
  -3  13   4        7.40        4.93      4.15 o
  -2  13   4        1.73       10.65      3.05 o
  -1  13   4      160.43      124.56      4.99 o
   0  13   4     2036.87     2131.01     55.23 o
   1  13   4       22.29       26.38      5.21 o
   2  13   4       44.82       49.76      4.42 o
   3  13   4      344.13      388.95      9.36 o
   4  13   4        9.14       14.10     11.26 o
   5  13   4        4.05       -1.10     12.35 o
   6  13   4      286.04      233.83     11.52 o
   7  13   4       17.22       22.54     11.84 o
   8  13   4       48.61       62.29     11.28 o
  -8  14   4      244.37      247.17     26.08 o
  -7  14   4       50.58       63.75     25.21 o
  -6  14   4       37.37       34.63     10.19 o
  -5  14   4      110.48      110.09      6.99 o
  -4  14   4        3.83        1.34      3.95 o
  -3  14   4      967.90     1127.15     20.85 o
  -2  14   4      896.17     1036.98     47.58 o
  -1  14   4        0.08       -5.74      5.62 o
   0  14   4      820.57      784.96     25.08 o
   1  14   4       77.92       52.08      4.83 o
   2  14   4      346.66      343.42     10.54 o
   3  14   4      651.51      582.95     58.26 o
   4  14   4      393.82      350.21     15.08 o
   5  14   4      777.35      786.48     67.36 o
   6  14   4      772.87      756.83     34.18 o
   7  14   4        1.66       16.45      8.29 o
  -7  15   4       73.39       84.40      6.83 o
  -6  15   4       15.78       24.13      4.59 o
  -5  15   4      367.12      342.72     16.77 o
  -4  15   4       69.38       69.81      9.44 o
  -3  15   4      596.89      601.25     13.75 o
  -2  15   4      227.01      267.89     11.59 o
  -1  15   4       87.16       85.52      6.20 o
   0  15   4        4.37       25.47      5.83 o
   1  15   4      639.33      691.34     19.36 o
   2  15   4      420.38      374.59     25.98 o
   3  15   4       50.76       48.09      7.58 o
   4  15   4      468.75      490.02     21.82 o
   5  15   4       27.75       46.09      8.90 o
   6  15   4       96.59      105.86     14.49 o
  -5  16   4        4.53        5.04      4.13 o
  -4  16   4      405.08      400.83     65.25 o
  -3  16   4      565.16      610.59     30.21 o
  -2  16   4      112.94      127.59     15.55 o
  -1  16   4      127.41      127.96      6.08 o
   0  16   4       47.25       27.90     11.62 o
   1  16   4      156.41      200.56     18.27 o
   2  16   4       30.69       29.59      5.87 o
   3  16   4      786.85      816.81     31.92 o
   4  16   4       89.34       74.07      9.34 o
   5  16   4      600.05      612.62     44.82 o
  -3  17   4       30.88       24.26     16.13 o
  -2  17   4       13.65        9.25      4.09 o
  -1  17   4       36.04       29.14      6.96 o
   0  17   4      162.52      195.23      8.98 o
   1  17   4      147.10      139.24     27.07 o
   2  17   4       13.52       30.82     16.90 o
   3  17   4        0.14       18.88     13.99 o
 -13   1   5       63.36       67.41     21.53 o
 -12   1   5      155.06      150.73     11.10 o
 -11   1   5       88.57       70.87      9.98 o
 -10   1   5      100.42      120.88     15.34 o
  -9   1   5     1570.88     1499.47     55.57 o
  -8   1   5       80.37       90.61     24.31 o
  -7   1   5     2092.31     2150.22     42.58 o
  -6   1   5      205.32      179.21      4.49 o
  -5   1   5      155.76      140.67      3.41 o
  -4   1   5     3666.85     3612.46    123.83 o
  -3   1   5        0.73        2.27      1.69 o
  -2   1   5      854.23      756.04     10.55 o
  -1   1   5       31.36       34.07      1.12 o
   0   1   5    25491.72    25165.18    315.36 o
   1   1   5     1886.91     1683.26     35.02 o
   2   1   5      910.81      890.28     53.32 o
   3   1   5      514.34      575.90     37.20 o
   4   1   5     1014.34     1045.47     18.62 o
   5   1   5     3238.43     3555.14    346.22 o
   6   1   5      436.65      452.08     31.41 o
   7   1   5      251.70      288.96     13.14 o
   8   1   5       30.96       61.35     15.64 o
   9   1   5     1525.60     1551.94     42.12 o
  10   1   5     1155.49      980.76    110.96 o
  11   1   5        8.52       38.91      7.56 o
  12   1   5      147.71      114.24     10.22 o
 -12   2   5      195.35      247.33     19.18 o
 -11   2   5       72.69      105.19     10.22 o
 -10   2   5      245.45      240.49     25.27 o
  -9   2   5      184.01      184.48     10.41 o
  -8   2   5        0.36        4.47     11.84 o
  -7   2   5      512.92      454.13      8.95 o
  -6   2   5      370.48      378.01      7.97 o
  -5   2   5       87.90      107.61      2.31 o
  -4   2   5     2045.37     2066.40     57.19 o
  -3   2   5     1146.33      990.91     12.49 o
  -2   2   5    42662.78    44915.16   1615.77 o
  -1   2   5     2979.40     3042.38     77.23 o
   0   2   5        0.31        2.10      1.96 o
   1   2   5     4607.76     4399.86     97.93 o
   2   2   5     6845.39     6845.11     96.29 o
   3   2   5    13319.89    12852.63    163.19 o
   4   2   5     3658.83     3934.31     64.49 o
   5   2   5     1678.34     1401.51     28.46 o
   6   2   5        5.05       10.49      6.77 o
   7   2   5        0.75       19.03     16.19 o
   8   2   5      138.41      183.76      9.95 o
   9   2   5      860.10      923.92     27.92 o
  10   2   5      307.68      289.84     23.29 o
  11   2   5        3.59        0.74     16.15 o
  12   2   5      895.58      984.81     39.57 o
 -12   3   5       22.73        6.93     13.20 o
 -11   3   5        0.12      -18.35     12.78 o
 -10   3   5      300.31      324.52     21.32 o
  -9   3   5        1.06       11.94     19.93 o
  -8   3   5      231.76      233.75     15.34 o
  -7   3   5     3371.96     3372.47     64.58 o
  -6   3   5      107.14      115.41      3.51 o
  -5   3   5     3408.48     3270.60     39.62 o
  -4   3   5     4041.77     4191.03     69.26 o
  -3   3   5      374.38      413.44     11.43 o
  -2   3   5    12279.59    12986.15    133.94 o
  -1   3   5     3540.84     3232.42     40.83 o
   0   3   5    11263.54    11252.82    142.15 o
   1   3   5      105.37       75.78      7.31 o
   2   3   5        1.41        3.43      2.24 o
   3   3   5     1120.93     1144.31     24.29 o
   4   3   5      386.49      302.51      5.84 o
   5   3   5     1425.73     1349.35     23.66 o
   6   3   5      239.70      231.38     13.74 o
   7   3   5     2155.14     2060.17     68.15 o
   8   3   5       19.10       19.98      8.10 o
   9   3   5       19.54       15.30     15.75 o
  10   3   5       61.23       83.77      8.12 o
  12   3   5      258.90      266.32     20.53 o
 -12   4   5      714.23      862.68     34.59 o
 -11   4   5      233.25      245.95     28.24 o
 -10   4   5      959.69     1159.24     33.14 o
  -9   4   5     1944.58     2091.20     52.03 o
  -8   4   5     2304.96     2409.61     81.35 o
  -7   4   5       32.14       60.09      6.32 o
  -6   4   5      165.82      159.83     13.65 o
  -5   4   5       10.63        2.15      1.78 o
  -4   4   5     3183.83     3320.16     47.71 o
  -3   4   5     3490.62     3312.77     50.36 o
  -2   4   5      690.07      748.81     11.69 o
  -1   4   5      661.28      604.11      8.10 o
   0   4   5    17393.96    17360.34    190.24 o
   1   4   5     6831.33     6640.83     74.42 o
   2   4   5    11345.65    11399.63    117.90 o
   3   4   5      953.56      894.67     13.33 o
   4   4   5       12.32       -1.48      1.91 o
   5   4   5      493.80      480.86     21.49 o
   6   4   5     1038.07     1064.39     19.69 o
   7   4   5     4116.81     4113.05     69.44 o
   8   4   5      141.79      128.66      5.38 o
   9   4   5       53.53       58.50      4.19 o
  10   4   5      406.32      433.30     59.61 o
  11   4   5       52.13       40.07      6.17 o
  12   4   5       22.32       11.99      9.98 o
 -12   5   5        0.68       11.48     10.36 o
 -11   5   5      294.68      280.86     22.99 o
 -10   5   5        0.02      -11.34      7.56 o
  -9   5   5       33.68        0.19     10.30 o
  -8   5   5      218.44      195.15     21.34 o
  -7   5   5      790.17      768.76     37.98 o
  -6   5   5     1225.89     1246.86     22.71 o
  -5   5   5      903.40      880.17     18.42 o
  -4   5   5     1088.65     1215.03     29.06 o
  -3   5   5      436.36      457.81     18.80 o
  -2   5   5       10.87       29.02      3.42 o
  -1   5   5      258.55      360.43     10.30 o
   0   5   5      373.91      351.38     12.77 o
   1   5   5     1163.84     1190.77     13.70 o
   2   5   5     1465.57     1379.96     45.36 o
   3   5   5        8.65        8.33      2.43 o
   4   5   5        5.84       16.46      6.39 o
   5   5   5      876.71      864.90     55.06 o
   6   5   5      610.63      603.87     13.35 o
   7   5   5      259.37      245.03      7.59 o
   8   5   5        4.84        1.30      3.19 o
   9   5   5      223.58      203.91     20.47 o
  10   5   5       83.30       49.14      7.26 o
  11   5   5       33.26       39.85      7.88 o
 -12   6   5      347.36      297.24     16.19 o
 -11   6   5      200.80      152.52      9.43 o
 -10   6   5       19.75       30.62      6.92 o
  -9   6   5      455.14      528.55     62.06 o
  -8   6   5      110.91      143.86     19.46 o
  -7   6   5      197.85      174.20      6.66 o
  -6   6   5      235.65      253.49      9.21 o
  -5   6   5       62.70       58.53      3.42 o
  -4   6   5     1561.41     1587.85     27.33 o
  -3   6   5      568.22      613.35     18.74 o
  -2   6   5       39.52       13.02      7.14 o
  -1   6   5      804.78      717.50     10.62 o
   0   6   5     2192.06     2354.66     25.72 o
   1   6   5      143.53      150.74      6.15 o
   2   6   5     7761.43     8148.59    116.01 o
   3   6   5      568.37      590.40      9.92 o
   4   6   5       47.10       27.93      5.11 o
   5   6   5      902.86      980.27     48.67 o
   6   6   5        0.05        4.16      3.95 o
   7   6   5     1764.14     1798.57     31.96 o
   8   6   5      335.49      352.11      9.61 o
   9   6   5      194.57      181.05     25.91 o
  10   6   5        0.04      -12.30      8.20 o
  11   6   5       55.25       40.93     14.89 o
 -12   7   5       20.53       46.00     11.49 o
 -11   7   5      176.18      191.39     12.48 o
 -10   7   5       27.03       10.63     12.75 o
  -9   7   5     1954.54     2187.77     89.24 o
  -8   7   5      836.54      832.29     19.59 o
  -7   7   5     2007.83     2034.30     35.86 o
  -6   7   5      171.07      170.44     18.63 o
  -5   7   5     2507.86     2492.74     43.65 o
  -4   7   5       28.52       29.22      4.68 o
  -3   7   5      410.52      392.61     12.31 o
  -2   7   5     1077.67     1047.59     15.04 o
  -1   7   5      162.62      188.83      4.02 o
   0   7   5      357.39      348.20     20.25 o
   1   7   5     1421.33     1498.92     21.11 o
   2   7   5      425.70      403.09      6.87 o
   3   7   5       28.82       33.46      2.20 o
   4   7   5        0.79        1.10      5.26 o
   5   7   5      100.04      107.51     13.95 o
   6   7   5      325.16      267.15      7.58 o
   7   7   5       13.87       18.06      6.07 o
   8   7   5       15.11       38.21     19.91 o
   9   7   5       72.47       45.16     14.21 o
  10   7   5       23.54       30.48     10.47 o
  11   7   5      439.74      465.08     43.77 o
 -11   8   5       44.74       44.43     11.66 o
 -10   8   5       89.94      103.99     18.27 o
  -9   8   5      130.14      114.44      8.61 o
  -8   8   5        4.60        1.04      3.74 o
  -7   8   5     1472.36     1479.71     25.45 o
  -6   8   5      271.80      267.14     21.09 o
  -5   8   5     1300.12     1264.51     39.84 o
  -4   8   5      822.68      810.03     14.05 o
  -3   8   5       56.49       83.54      4.57 o
  -2   8   5     2143.70     2079.24     26.69 o
  -1   8   5        5.64       13.68      8.46 o
   0   8   5     4386.03     4531.51     61.19 o
   1   8   5      544.27      572.01      9.58 o
   2   8   5     1389.45     1187.49     17.56 o
   3   8   5      643.86      685.53     26.28 o
   4   8   5      572.84      585.20     10.79 o
   5   8   5      435.11      376.50      9.01 o
   6   8   5       93.03       67.56     14.36 o
   7   8   5     1166.81     1177.90     53.90 o
   8   8   5        0.28       -0.38      5.72 o
   9   8   5      339.79      336.76     12.90 o
  10   8   5       69.16       85.61     32.67 o
  11   8   5      146.02      163.67     34.29 o
 -11   9   5       38.98       41.44      9.01 o
 -10   9   5        1.26       -4.58      4.44 o
  -9   9   5      470.05      477.19     29.44 o
  -8   9   5       42.97       45.14      6.20 o
  -7   9   5      237.05      218.05     27.03 o
  -6   9   5      976.54      998.01     88.77 o
  -5   9   5       86.30      109.45      5.38 o
  -4   9   5     1515.95     1561.40     25.03 o
  -3   9   5      251.03      274.38     11.26 o
  -2   9   5     2468.22     2465.64     32.69 o
  -1   9   5     1499.58     1707.94     79.94 o
   0   9   5     1929.96     1893.34     24.27 o
   1   9   5       17.32        5.92      4.70 o
   2   9   5        6.30        5.68      2.24 o
   3   9   5     1481.36     1497.57     23.79 o
   4   9   5      770.07      851.21     19.48 o
   5   9   5     2306.82     2362.86     71.70 o
   6   9   5      115.08      115.87      5.99 o
   7   9   5     1831.33     1879.00     51.02 o
   8   9   5       28.64       46.57      9.51 o
   9   9   5      353.31      323.09     13.38 o
  10   9   5      441.30      405.37     16.62 o
 -10  10   5       30.19       56.88      7.68 o
  -9  10   5      150.92      149.94     12.50 o
  -8  10   5      500.87      437.71     45.80 o
  -7  10   5      490.18      444.22     16.69 o
  -6  10   5      251.33      219.64      6.59 o
  -5  10   5      503.53      547.42     32.86 o
  -4  10   5     1918.26     1873.11     33.68 o
  -3  10   5      551.35      547.60     20.85 o
  -2  10   5       77.78       77.21      4.55 o
  -1  10   5      242.88      251.73      5.77 o
   0  10   5       88.30       87.66      4.68 o
   1  10   5       44.57       25.40      4.27 o
   2  10   5      252.68      233.19      5.48 o
   3  10   5     1192.07     1129.87     19.09 o
   4  10   5     3365.35     3596.90    131.52 o
   5  10   5     1805.30     1854.33     42.60 o
   6  10   5      393.27      370.36     46.59 o
   7  10   5      163.22      192.21     11.28 o
   8  10   5       24.04       15.49      5.85 o
   9  10   5       46.99       33.05      6.12 o
  10  10   5       25.23       24.65     22.56 o
 -10  11   5      836.71     1000.40     39.88 o
  -9  11   5        8.87       19.42      7.59 o
  -8  11   5        7.56       10.49      4.95 o
  -7  11   5       16.56       10.77      3.70 o
  -6  11   5      929.75      801.66     27.18 o
  -5  11   5      193.56      165.49     11.84 o
  -4  11   5      249.41      210.01     15.60 o
  -3  11   5       36.03       40.07      3.69 o
  -2  11   5      470.19      491.34     43.50 o
  -1  11   5     2248.17     2404.94     33.73 o
   0  11   5     1015.88     1086.13     83.92 o
   1  11   5      155.10      147.80      8.42 o
   2  11   5     1339.81     1310.37     21.93 o
   3  11   5      509.22      496.70     42.54 o
   4  11   5       12.42       17.38      4.36 o
   5  11   5      417.32      334.77     15.34 o
   6  11   5      766.13      833.72     37.19 o
   7  11   5        4.99        5.65     18.97 o
   8  11   5       62.87       67.62     30.62 o
   9  11   5       41.61       72.35     16.19 o
  -9  12   5       72.44       85.98     35.06 o
  -8  12   5      143.54      152.94     24.01 o
  -7  12   5      124.65      111.31      8.31 o
  -6  12   5      141.93      147.51     20.47 o
  -5  12   5      288.09      312.37     13.27 o
  -4  12   5      940.54      830.96     16.37 o
  -3  12   5      387.11      369.08     28.84 o
  -2  12   5        0.86        0.15      4.49 o
  -1  12   5     1756.86     1787.75     26.99 o
   0  12   5       32.14       36.83      3.37 o
   1  12   5     1135.32     1090.56     21.77 o
   2  12   5       68.38       75.77      7.48 o
   3  12   5     1234.83     1255.58     62.27 o
   4  12   5      343.64      320.60      9.00 o
   5  12   5       89.22       56.93      9.91 o
   6  12   5       44.01       35.95      7.57 o
   7  12   5      343.45      341.94     16.98 o
   8  12   5       80.29      118.19     36.49 o
   9  12   5       46.43       53.95      8.36 o
  -8  13   5        0.48       -3.09      8.61 o
  -7  13   5       79.23       79.97      6.75 o
  -6  13   5       11.55       35.75     18.86 o
  -5  13   5      105.04      104.98     20.89 o
  -4  13   5     1034.57      943.22     33.03 o
  -3  13   5      134.90      125.72      6.45 o
  -2  13   5      917.45      947.88     39.87 o
  -1  13   5      776.53      736.94     18.33 o
   0  13   5      292.41      296.97      8.18 o
   1  13   5     1280.71     1176.63     37.77 o
   2  13   5      144.93      123.30      4.96 o
   3  13   5       96.56       86.89     18.99 o
   4  13   5       15.15       23.91      6.54 o
   6  13   5      307.66      267.13     19.06 o
   7  13   5      264.63      228.46     14.05 o
   8  13   5      151.07       92.93     10.52 o
  -8  14   5       16.69        3.13     22.73 o
  -7  14   5       10.85       16.36     12.46 o
  -6  14   5       11.38       19.14     10.90 o
  -5  14   5      638.58      625.41     22.05 o
  -4  14   5      201.63      214.74     23.59 o
  -3  14   5      219.71      206.78     16.17 o
  -2  14   5      648.98      732.74     17.86 o
  -1  14   5      117.16      118.18      5.14 o
   0  14   5       15.01        3.72      3.74 o
   1  14   5        0.67       -2.67      4.17 o
   2  14   5      156.52      180.49     18.91 o
   3  14   5      142.32      140.60     14.27 o
   4  14   5        9.87        6.02     21.09 o
   5  14   5        8.82       30.71      9.81 o
   6  14   5       58.26       67.71     12.13 o
   7  14   5      169.32      147.22     13.54 o
  -7  15   5      283.16      290.35     24.61 o
  -6  15   5      311.38      317.19     10.11 o
  -5  15   5      184.04      194.92      7.43 o
  -4  15   5      145.90      129.44     17.65 o
  -3  15   5      143.89      104.15     13.78 o
  -2  15   5      237.70      236.81     31.04 o
  -1  15   5     1005.66     1118.50     57.26 o
   0  15   5      214.39      198.97     10.26 o
   1  15   5       29.43       32.91      8.29 o
   2  15   5      346.27      358.28     35.95 o
   3  15   5       89.06       63.91      6.76 o
   5  15   5      126.98      157.67     32.52 o
   6  15   5      191.39      125.04     12.25 o
  -5  16   5        0.28        6.20      6.12 o
  -4  16   5      446.91      424.12     12.20 o
  -3  16   5        0.89        4.91      6.58 o
  -2  16   5      107.16       86.22     12.43 o
  -1  16   5       58.54       44.71      4.15 o
   0  16   5      465.19      493.44     24.65 o
   1  16   5      686.86      721.92     51.66 o
   2  16   5       13.22       29.46      5.75 o
   3  16   5        5.73        7.80     19.38 o
   4  16   5       65.28       84.48     10.09 o
   5  16   5        8.76       -0.74     18.57 o
  -3  17   5       63.40       39.14      7.54 o
  -2  17   5      142.77      167.81      7.68 o
  -1  17   5       29.73       37.00      6.22 o
   0  17   5       49.08       58.73     23.56 o
   1  17   5      706.29      748.87    106.35 o
   2  17   5       24.77       13.91      5.41 o
   3  17   5      174.62      163.71     14.42 o
 -13   0   6      107.33       88.81     15.72 o
 -12   0   6     1452.18     1416.57     72.98 o
 -11   0   6       85.70       48.99     10.60 o
  -9   0   6      422.06      454.96     24.82 o
  -8   0   6     2387.26     2910.03     96.22 o
  -7   0   6    11563.49    11460.90    211.72 o
  -6   0   6        0.37        5.60      2.22 o
  -5   0   6     2558.43     2416.23     45.76 o
  -4   0   6     3687.57     3527.60     66.81 o
  -3   0   6      199.35      271.02      5.75 o
  -2   0   6     2944.45     2806.36     45.19 o
  -1   0   6     5338.27     4902.73     67.90 o
   0   0   6    40623.39    40137.70    870.21 o
   1   0   6    11157.86    10677.62    164.31 o
   2   0   6     6823.20     7553.13    168.52 o
   3   0   6       40.54       97.04      4.96 o
   4   0   6     8953.61     9313.62    209.58 o
   5   0   6     6719.82     6661.04    212.06 o
   6   0   6       47.88       47.38      6.66 o
   7   0   6    14898.87    14772.08    461.91 o
   8   0   6     1020.14     1044.86     42.64 o
   9   0   6        0.34      -11.79      7.86 o
  10   0   6        8.65       19.55      8.23 o
  11   0   6      193.31      102.46     15.30 o
  12   0   6       67.76       48.99     11.39 o
 -12   1   6      332.57      305.09     36.08 o
 -11   1   6      141.78      155.25     27.43 o
 -10   1   6       27.60       33.39     10.08 o
  -9   1   6     1408.23     1385.28     47.68 o
  -8   1   6     1208.53     1198.00     25.49 o
  -7   1   6     4197.32     4309.84     62.97 o
  -6   1   6       20.38       12.35      1.73 o
  -5   1   6      457.38      516.03      8.10 o
  -4   1   6     2951.46     2997.86     95.60 o
  -3   1   6       43.69       50.65      3.74 o
  -2   1   6    10664.47    10771.86    117.94 o
  -1   1   6      489.29      454.13      5.26 o
   0   1   6    21414.10    20286.50    234.33 o
   1   1   6     1716.13     1642.48     17.68 o
   2   1   6     7546.62     7525.25     96.33 o
   3   1   6       78.53       81.99      7.20 o
   4   1   6      113.89       93.98      3.59 o
   5   1   6      170.13       98.84      6.43 o
   6   1   6     1133.41     1182.62     30.18 o
   7   1   6     1620.23     1617.58     41.34 o
   8   1   6      885.27      929.11     27.15 o
   9   1   6      856.57      823.31     54.61 o
  10   1   6       44.56       48.22      7.17 o
  11   1   6       49.50       26.35     13.12 o
  12   1   6       57.87       37.26     25.89 o
 -12   2   6       15.58       14.63      7.04 o
 -11   2   6       70.86       98.64     22.63 o
 -10   2   6      298.80      296.48     14.07 o
  -9   2   6      604.18      581.85     28.99 o
  -8   2   6      231.62      240.71     26.28 o
  -7   2   6       24.57       26.44     11.34 o
  -6   2   6        4.92        3.77      2.38 o
  -5   2   6      883.98      926.21     17.75 o
  -4   2   6     4001.92     4247.89     60.06 o
  -3   2   6      556.50      553.72      7.10 o
  -2   2   6     6348.21     6525.23     68.32 o
  -1   2   6       19.62       26.81      3.70 o
   0   2   6      497.26      487.15      7.12 o
   1   2   6      257.13      341.81      7.56 o
   2   2   6     3699.32     3745.33    134.16 o
   3   2   6    10629.18    10435.82    144.67 o
   4   2   6      891.08      900.51     18.05 o
   5   2   6      181.26      298.56     17.47 o
   6   2   6      102.24      118.02      9.96 o
   7   2   6      342.48      330.14     12.43 o
   8   2   6        0.14       11.08     28.18 o
   9   2   6      148.25      106.53      8.33 o
  10   2   6      473.75      450.03     51.15 o
  11   2   6       13.42       -2.04      6.02 o
  12   2   6      574.21      641.92     69.00 o
 -12   3   6       65.29       68.10     30.44 o
 -11   3   6      200.85      209.02     36.25 o
 -10   3   6       30.05       22.61     11.90 o
  -9   3   6     4708.63     4685.27    112.62 o
  -8   3   6      182.38      187.47     28.05 o
  -7   3   6      471.90      426.85      8.79 o
  -6   3   6        7.60        6.80      1.71 o
  -5   3   6     1348.68     1337.68     18.10 o
  -4   3   6     5904.39     6384.38     82.46 o
  -3   3   6      194.33      210.89      4.81 o
  -2   3   6     1510.79     1454.77     18.54 o
  -1   3   6        1.86        1.31      2.05 o
   0   3   6    16486.17    16091.59    203.47 o
   1   3   6      420.76      408.15     18.88 o
   2   3   6     3085.83     3152.45     87.16 o
   3   3   6     3282.11     3679.20     70.59 o
   4   3   6      599.40      639.43     10.59 o
   5   3   6       86.37       62.67      4.53 o
   6   3   6     1446.05     1404.83     25.17 o
   7   3   6      252.09      235.49     16.71 o
   8   3   6      696.96      625.70     21.36 o
   9   3   6       50.36       49.62     18.69 o
  10   3   6      311.03      302.37     38.09 o
  11   3   6      130.43      137.26      9.14 o
  12   3   6        7.21       -6.59      5.14 o
 -12   4   6      101.55       89.52     16.51 o
 -11   4   6      184.37      176.77     33.61 o
 -10   4   6       82.72       62.56     20.30 o
  -9   4   6       18.45       -6.21      5.84 o
  -8   4   6      563.73      501.05     38.93 o
  -7   4   6      129.32      128.84      5.47 o
  -6   4   6      233.70      205.79     14.10 o
  -5   4   6       25.47       51.52      1.66 o
  -4   4   6     2875.78     2923.72     83.10 o
  -3   4   6     2471.95     2496.08     45.61 o
  -2   4   6      344.70      361.72      5.31 o
  -1   4   6     4098.40     4237.80     43.05 o
   0   4   6      215.90      218.30      4.34 o
   1   4   6     7385.81     7480.73     90.39 o
   2   4   6     3105.68     3592.43     46.81 o
   3   4   6      830.32      917.51     22.33 o
   4   4   6      813.84      948.32     24.40 o
   5   4   6     3063.63     2988.72     49.36 o
   6   4   6      761.27      813.28     23.76 o
   7   4   6      253.77      232.55     26.09 o
   8   4   6     1133.40     1194.69     22.76 o
   9   4   6      689.72      718.31     16.72 o
  10   4   6       29.44       36.31      7.24 o
  11   4   6      162.86      124.89      9.29 o
 -12   5   6        0.16       -7.63      6.19 o
 -11   5   6       50.79       52.29     22.33 o
 -10   5   6      397.99      320.35     55.67 o
  -9   5   6      743.62      703.59     18.39 o
  -8   5   6      293.47      255.66      7.31 o
  -7   5   6        3.49       12.22      2.49 o
  -6   5   6     1562.04     1607.69     25.16 o
  -5   5   6      298.43      280.68      6.50 o
  -4   5   6     4744.23     5002.48     60.51 o
  -3   5   6       56.85      107.06      2.74 o
  -2   5   6     1055.35     1115.75     26.55 o
  -1   5   6     3212.56     3418.09     82.87 o
   0   5   6     1120.75     1198.23     20.91 o
   1   5   6     1511.92     1594.46     49.76 o
   2   5   6      460.65      583.34     14.51 o
   3   5   6      442.39      371.11      6.34 o
   4   5   6       77.55      100.66      3.54 o
   5   5   6     5494.01     5636.44    124.76 o
   6   5   6     1130.00     1125.32     21.16 o
   7   5   6      101.10       77.11      4.41 o
   8   5   6     3289.88     3204.90     66.60 o
   9   5   6       88.41       98.16     40.38 o
  10   5   6       36.54       50.02      7.14 o
  11   5   6      159.69      134.96     45.19 o
 -12   6   6       29.44       34.99     12.16 o
 -11   6   6       82.69       53.22      8.26 o
 -10   6   6       23.53       34.32     26.45 o
  -9   6   6      118.06      126.24      7.81 o
  -8   6   6      713.93      643.81     63.66 o
  -7   6   6     1133.99     1058.99     18.95 o
  -6   6   6       18.80       18.77      8.48 o
  -5   6   6     1333.33     1309.68     26.02 o
  -4   6   6        4.03        8.09      2.48 o
  -3   6   6      374.60      390.82      7.28 o
  -2   6   6     3154.95     3222.47     37.35 o
  -1   6   6       17.56       19.31      3.80 o
   0   6   6       28.70       20.89      4.32 o
   1   6   6      667.71      662.61     17.00 o
   2   6   6     1769.98     1752.75     27.60 o
   3   6   6     2076.04     1896.31     59.95 o
   4   6   6     3162.78     3272.02     44.68 o
   5   6   6       21.34        7.10      9.01 o
   6   6   6     1648.79     1653.25     65.42 o
   7   6   6     1286.23     1199.04     23.24 o
   8   6   6      422.38      393.51     35.12 o
   9   6   6        7.35        0.75      7.93 o
  10   6   6      457.43      449.26     22.41 o
  11   6   6        4.34       14.44     28.18 o
 -11   7   6      338.86      315.98     29.40 o
 -10   7   6      194.42      190.54      9.70 o
  -9   7   6       14.25       11.74      4.33 o
  -8   7   6     1479.31     1387.41     50.76 o
  -7   7   6     1259.52     1260.23     19.35 o
  -6   7   6      607.14      629.79     11.55 o
  -5   7   6        6.38        0.64      2.59 o
  -4   7   6      541.87      555.32     25.27 o
  -3   7   6     1377.57     1306.49     21.02 o
  -2   7   6        9.75       10.95      9.78 o
  -1   7   6      469.95      459.87     29.35 o
   0   7   6      782.94      734.86     15.30 o
   1   7   6      664.59      694.54     11.79 o
   2   7   6      764.40      720.93     12.26 o
   3   7   6      103.98       95.20      7.31 o
   4   7   6      426.34      415.08     27.41 o
   5   7   6     3091.60     3158.93     97.03 o
   6   7   6       38.06       23.07      6.60 o
   7   7   6      226.41      247.16     22.15 o
   8   7   6      445.91      402.79     13.39 o
   9   7   6       31.93       45.05     19.29 o
  10   7   6       20.31       22.74     13.52 o
  11   7   6       16.11       11.71     20.66 o
 -11   8   6      280.56      291.61     17.90 o
 -10   8   6       72.39       53.29     14.12 o
  -9   8   6       14.06       22.57      4.46 o
  -8   8   6       74.06       89.39     15.04 o
  -7   8   6      815.30      845.25     14.60 o
  -6   8   6      902.70      915.48     66.53 o
  -5   8   6      190.45      215.71     16.37 o
  -4   8   6      375.01      356.12     12.14 o
  -3   8   6       36.72       57.06      2.68 o
  -2   8   6        0.61        4.89      1.43 o
  -1   8   6     1757.09     1691.89     22.47 o
   0   8   6     1471.37     1619.85     32.92 o
   1   8   6     1498.93     1565.37     32.88 o
   2   8   6        4.49       10.65     12.61 o
   3   8   6       76.27       86.13      4.70 o
   4   8   6      217.31      185.94     11.99 o
   5   8   6        5.59       -0.74      3.57 o
   6   8   6       63.49       55.03     16.86 o
   7   8   6     1202.51     1054.61     21.31 o
   8   8   6     1473.21     1547.81     58.41 o
   9   8   6      119.62      105.70      9.61 o
  10   8   6       41.35       64.61     20.32 o
 -11   9   6        5.37       13.69      6.22 o
 -10   9   6      183.16      220.26     17.75 o
  -9   9   6      110.90      137.39     10.90 o
  -8   9   6      212.80      169.15     14.27 o
  -7   9   6     1281.05     1323.13     34.03 o
  -6   9   6      207.42      202.93     12.01 o
  -5   9   6       45.98       38.64      3.75 o
  -4   9   6      545.49      508.16     12.67 o
  -3   9   6     3844.30     4011.51    228.55 o
  -2   9   6      303.77      292.37     24.01 o
  -1   9   6     2035.11     2061.22     88.17 o
   0   9   6     2326.91     2373.83     35.06 o
   1   9   6     2145.98     2025.62     28.41 o
   2   9   6      271.92      267.81     14.80 o
   3   9   6      871.09      862.06     15.05 o
   4   9   6      692.66      726.26     18.33 o
   5   9   6      106.03      106.38     14.96 o
   6   9   6     3171.19     3102.96     54.19 o
   7   9   6        6.08        2.50      5.60 o
   8   9   6        7.55       22.16      5.39 o
   9   9   6      246.61      220.59     18.42 o
  10   9   6       45.06       31.89     25.89 o
 -10  10   6       24.10       19.90     14.08 o
  -9  10   6      413.65      456.02     20.47 o
  -8  10   6      312.41      319.40      8.97 o
  -7  10   6      362.04      365.16     10.68 o
  -6  10   6      158.72      171.14     13.91 o
  -5  10   6      102.05      110.57      4.21 o
  -4  10   6     3714.65     3628.65     99.00 o
  -3  10   6     2983.34     3028.08     41.62 o
  -2  10   6      720.62      701.82     22.75 o
  -1  10   6       68.58       45.36      2.75 o
   0  10   6      334.62      347.20      7.54 o
   1  10   6      539.40      491.97      9.90 o
   2  10   6      880.55      895.74     15.62 o
   3  10   6     4881.96     4932.75    190.71 o
   4  10   6      271.58      275.67     10.30 o
   5  10   6      130.57      112.42     15.34 o
   6  10   6       51.35       82.82     11.04 o
   7  10   6     1408.82     1355.44     33.67 o
   8  10   6      134.85      148.75     23.88 o
   9  10   6       29.08       14.82      9.01 o
  10  10   6       33.58       18.98     12.05 o
 -10  11   6      248.68      251.28     21.38 o
  -9  11   6      687.42      774.28     30.07 o
  -8  11   6       17.90        4.74     10.55 o
  -7  11   6     1951.74     1889.76     42.41 o
  -6  11   6        0.13        1.87      8.82 o
  -5  11   6      198.74      162.86     12.48 o
  -4  11   6      134.44      156.25      9.16 o
  -3  11   6       10.25        6.08     11.22 o
  -2  11   6     4088.13     4228.13     70.05 o
  -1  11   6        0.28        6.20      4.31 o
   0  11   6       68.37       82.01      4.21 o
   1  11   6       23.32       34.63      7.86 o
   2  11   6     2137.93     2175.78     34.74 o
   3  11   6        0.44       -5.62      5.03 o
   4  11   6     1774.33     1814.45     32.64 o
   5  11   6      487.04      497.96     32.97 o
   6  11   6      514.27      490.92     44.84 o
   7  11   6      241.14      234.17     13.99 o
   8  11   6      453.56      437.20     21.50 o
   9  11   6        1.39       15.34      9.74 o
  -9  12   6        2.44        5.81      5.70 o
  -8  12   6       72.86       90.49     15.90 o
  -7  12   6       13.53       14.05      4.00 o
  -6  12   6      146.97       99.78     11.60 o
  -5  12   6      123.47      118.24     33.65 o
  -4  12   6        5.61       23.88     16.58 o
  -3  12   6      328.72      319.76     30.74 o
  -2  12   6        6.51       14.06      9.55 o
  -1  12   6      577.29      541.40     10.83 o
   0  12   6        4.09       19.84      3.61 o
   1  12   6      105.24      108.35      7.88 o
   2  12   6     1445.26     1473.02     81.37 o
   3  12   6       48.32       49.71      4.63 o
   4  12   6      144.35      108.49     29.42 o
   5  12   6      742.61      789.76     52.23 o
   6  12   6      786.12      758.02     57.15 o
   7  12   6      198.90      175.08     37.71 o
   8  12   6      152.83      113.04     36.85 o
  -8  13   6      102.23      116.63      8.07 o
  -7  13   6      260.25      249.60      8.91 o
  -6  13   6      167.20      149.66     28.73 o
  -5  13   6       33.98       22.99      7.35 o
  -4  13   6      534.87      537.92     13.50 o
  -3  13   6       64.48       91.00     25.74 o
  -2  13   6      113.27      126.83     12.09 o
  -1  13   6      338.71      402.87     26.73 o
   0  13   6        0.14       12.27      6.81 o
   1  13   6      122.16      133.12     16.26 o
   2  13   6      800.13      812.66     31.85 o
   3  13   6       10.17        8.69      5.26 o
   4  13   6      167.17      194.96     15.17 o
   5  13   6       34.67       14.34      8.29 o
   6  13   6      155.63      164.25     26.92 o
   7  13   6      113.55       86.26     10.90 o
   8  13   6      267.10      249.72     15.59 o
  -7  14   6      121.79      110.83      6.82 o
  -6  14   6      803.78      853.80     34.12 o
  -5  14   6        6.87       15.92     14.51 o
  -4  14   6     1442.61     1573.29    133.93 o
  -3  14   6       54.40       51.36      5.06 o
  -2  14   6       10.47        7.04      4.34 o
  -1  14   6      407.55      465.80     32.28 o
   0  14   6       39.21       22.46      4.04 o
   1  14   6      579.88      642.53     21.94 o
   2  14   6        4.23       -6.11      4.48 o
   3  14   6     2676.58     2812.80    135.81 o
   4  14   6      375.65      366.91     39.14 o
   5  14   6      369.10      384.70     18.28 o
   6  14   6      106.56      110.64     16.90 o
   7  14   6      108.66      123.40     19.57 o
  -6  15   6       37.75       38.61      5.49 o
  -5  15   6     1071.39     1148.58     93.49 o
  -4  15   6      200.62      181.53     28.09 o
  -3  15   6       47.15       51.43     13.54 o
  -2  15   6      199.33      192.53     23.10 o
  -1  15   6       23.45       13.34      4.10 o
   0  15   6        7.14        0.49      5.06 o
   1  15   6      131.39      159.27     13.12 o
   2  15   6       80.65       76.06     34.85 o
   3  15   6      100.04       79.11     29.33 o
   4  15   6      302.52      330.10     27.20 o
   5  15   6        0.07       11.24      9.36 o
   6  15   6      260.05      221.91     16.47 o
  -5  16   6       15.70       14.66     18.63 o
  -4  16   6      204.28      223.01      8.75 o
  -3  16   6       86.42       71.16      9.29 o
  -2  16   6      215.42      209.91     21.09 o
  -1  16   6      298.17      303.81     15.34 o
   0  16   6       34.10       31.53      6.75 o
   1  16   6       51.93       96.29     31.30 o
   2  16   6      232.80      218.12     36.58 o
   3  16   6        8.95       13.30     15.19 o
   4  16   6      133.98      132.10     11.34 o
  -3  17   6       95.24       78.84      5.96 o
  -2  17   6        0.31       11.51     14.12 o
  -1  17   6       23.75       27.54     19.51 o
   0  17   6      275.39      273.07     10.86 o
   1  17   6        0.75       12.54     12.24 o
   2  17   6      129.56      170.48     30.64 o
 -12   1   7        6.97       11.28      7.75 o
 -11   1   7      695.15      672.99     32.69 o
 -10   1   7      647.84      634.24     21.81 o
  -9   1   7      282.27      273.01     26.41 o
  -8   1   7       98.42       97.80      5.00 o
  -7   1   7      326.19      341.07     17.28 o
  -6   1   7      383.42      374.53      7.90 o
  -5   1   7     1047.79      880.17     13.03 o
  -4   1   7      150.76      221.51      4.91 o
  -3   1   7     6522.67     6177.99     68.98 o
  -2   1   7     1277.04     1170.57     23.88 o
  -1   1   7      144.82      134.01      2.69 o
   0   1   7     2669.14     2625.64     30.05 o
   1   1   7     3075.39     3384.76     73.43 o
   2   1   7      152.03      139.10      3.67 o
   3   1   7     5140.37     5352.81     79.45 o
   4   1   7       18.50       35.88     11.24 o
   5   1   7      465.88      368.70     13.10 o
   6   1   7     3011.64     2845.54     95.16 o
   7   1   7       16.12        0.21     14.04 o
   8   1   7       62.84       72.68     25.94 o
   9   1   7       83.12       96.60      8.71 o
  10   1   7        3.45        4.39     10.47 o
  11   1   7      170.53      172.62     13.74 o
  12   1   7      132.96      147.48     41.10 o
 -12   2   7      280.73      364.30     20.38 o
 -11   2   7      315.53      264.96     22.35 o
 -10   2   7     2294.37     2504.39    120.47 o
  -9   2   7       38.39       27.48      5.57 o
  -8   2   7      471.32      490.19     10.74 o
  -7   2   7      575.55      523.91     34.99 o
  -6   2   7      539.80      526.89     12.03 o
  -5   2   7      937.24      993.16     30.12 o
  -4   2   7       95.04       62.88      9.61 o
  -3   2   7      425.67      606.72      7.63 o
  -2   2   7     5367.25     5441.19     63.07 o
  -1   2   7     1836.66     1820.06     19.79 o
   0   2   7     1130.43     1049.51     13.23 o
   1   2   7      978.96     1101.31     13.91 o
   2   2   7     2744.96     2599.46     66.27 o
   3   2   7      183.60      121.34      4.70 o
   4   2   7      851.21      985.01     15.76 o
   5   2   7      475.11      445.07     16.37 o
   6   2   7     1003.80     1076.95     48.05 o
   7   2   7      949.03      855.14     19.91 o
   8   2   7     1348.31     1431.21     31.21 o
   9   2   7      133.32      151.69      7.31 o
  10   2   7      246.24      279.78     10.67 o
  11   2   7        0.18       37.20     18.97 o
  12   2   7       10.61        3.25     13.48 o
 -12   3   7       18.14        3.51     12.80 o
 -11   3   7      203.86      164.03     12.35 o
 -10   3   7       77.49       94.23     24.70 o
  -9   3   7       11.64       27.08      5.47 o
  -8   3   7     1153.96     1174.00     26.04 o
  -7   3   7      739.49      822.30     71.23 o
  -6   3   7       61.85       58.88      2.28 o
  -5   3   7     3333.65     3568.45    115.13 o
  -4   3   7        2.76       10.10      2.11 o
  -3   3   7      601.60      735.22      9.86 o
  -2   3   7     6993.57     6737.61     74.96 o
  -1   3   7       42.01       26.86      3.93 o
   0   3   7    10606.20    10442.92    292.54 o
   1   3   7      830.59      830.71     20.60 o
   2   3   7     8461.77     8615.97    207.40 o
   3   3   7      350.35      280.41     11.71 o
   4   3   7     1506.26     1663.44     25.85 o
   5   3   7      366.55      307.71      6.67 o
   6   3   7      888.34      848.89     16.77 o
   7   3   7     1770.98     1795.46     31.93 o
   8   3   7       26.97       39.57      9.93 o
   9   3   7      548.46      458.08     35.95 o
  10   3   7        2.48       11.91      5.59 o
  11   3   7       10.52       21.92     11.86 o
 -12   4   7        7.41       -8.57      5.71 o
 -11   4   7        2.79       -4.29      5.64 o
 -10   4   7       22.08        9.98     15.02 o
  -9   4   7     1262.27     1377.96     30.06 o
  -8   4   7       31.23       33.99     12.39 o
  -7   4   7     2321.44     2281.31    128.70 o
  -6   4   7       26.74       22.32      2.11 o
  -5   4   7      408.15      413.37      7.39 o
  -4   4   7    26668.49    27599.97    379.15 o
  -3   4   7     3966.79     4222.44    157.17 o
  -2   4   7    18557.90    20891.80    228.56 o
  -1   4   7     9201.37     9539.39    105.25 o
   0   4   7      145.28      101.03      1.87 o
   1   4   7      913.68     1065.08     13.99 o
   2   4   7     2340.89     2290.74     28.78 o
   3   4   7      658.98      543.40     18.09 o
   4   4   7      279.62      296.70     16.58 o
   5   4   7     8523.27     8332.59    261.07 o
   6   4   7     1031.81     1046.41     22.48 o
   7   4   7     4223.17     4110.24     87.04 o
   8   4   7      734.74      687.16     15.34 o
   9   4   7      917.23      864.31     23.95 o
  10   4   7      259.75      260.31     51.08 o
  11   4   7        0.81       32.76     14.21 o
 -12   5   7       22.52        9.42     29.48 o
 -11   5   7       30.79       13.86      7.90 o
 -10   5   7        0.09        4.52      6.77 o
  -9   5   7      534.94      558.68     15.60 o
  -8   5   7      223.86      229.37      6.82 o
  -7   5   7      365.67      339.10      9.62 o
  -6   5   7     1363.07     1467.17     22.94 o
  -5   5   7      202.72      158.13      6.73 o
  -4   5   7      284.93      282.93      5.29 o
  -3   5   7      491.14      576.06     11.67 o
  -2   5   7      108.38      109.02      6.90 o
  -1   5   7      437.11      525.98      8.16 o
   0   5   7      464.49      363.54      6.28 o
   1   5   7        0.38        3.41      2.44 o
   2   5   7      243.46      287.83     25.98 o
   3   5   7       36.59       25.65      2.30 o
   4   5   7        1.41       16.68      4.70 o
   5   5   7      646.37      628.48     19.10 o
   6   5   7      318.29      321.68     19.82 o
   7   5   7       12.70       15.00      4.70 o
   8   5   7      102.43      111.57     28.39 o
   9   5   7       70.38       65.98     21.94 o
  10   5   7       86.35       87.77     34.31 o
  11   5   7       78.42      106.81     30.93 o
 -12   6   7       43.14       36.18      7.38 o
 -11   6   7      197.72      237.97     57.51 o
 -10   6   7        3.57       -7.10      5.41 o
  -9   6   7       15.19       17.91      4.89 o
  -8   6   7      140.05      150.05     28.31 o
  -7   6   7     1128.89     1090.45     90.43 o
  -6   6   7     1077.28     1176.56     20.55 o
  -5   6   7        3.38       38.01      4.55 o
  -4   6   7      110.60      102.23     10.34 o
  -3   6   7      225.24      205.63      4.32 o
  -2   6   7     1874.16     1880.29     28.25 o
  -1   6   7      141.86      115.24      3.19 o
   0   6   7      275.81      280.50     15.74 o
   1   6   7     3742.06     3908.18     51.43 o
   2   6   7      237.60      240.68      8.69 o
   3   6   7       54.85       80.60      3.02 o
   4   6   7        1.91       -0.42      3.55 o
   5   6   7     2383.18     2357.55     64.20 o
   6   6   7       53.85       51.73      5.49 o
   7   6   7       77.58       85.08      4.42 o
   8   6   7       66.70       63.44      5.72 o
   9   6   7        2.41       -6.63      4.42 o
  10   6   7      419.18      497.77     22.20 o
  11   6   7       86.11       90.95     21.66 o
 -11   7   7      184.48      156.40     33.99 o
 -10   7   7      175.37      141.72     10.86 o
  -9   7   7      121.79      122.20      6.51 o
  -8   7   7      809.77      855.90     62.90 o
  -7   7   7     2430.25     2468.71     34.93 o
  -6   7   7      139.09      142.59      4.14 o
  -5   7   7      231.80      184.33      5.65 o
  -4   7   7     7390.75     7445.31     89.08 o
  -3   7   7       15.71       13.99      2.24 o
  -2   7   7     8316.21     8384.62    107.06 o
  -1   7   7     1282.55     1301.12     60.05 o
   0   7   7     2231.85     2129.36     31.81 o
   1   7   7      602.20      607.35     10.32 o
   2   7   7     2629.07     2688.50     53.39 o
   3   7   7      104.48       96.99     17.05 o
   4   7   7      412.65      411.84      8.12 o
   5   7   7     1571.10     1473.57     28.31 o
   6   7   7      463.75      516.21     28.22 o
   7   7   7     2314.97     2202.77     88.32 o
   8   7   7      885.00      778.31     33.75 o
   9   7   7      419.95      414.09     13.84 o
  10   7   7      303.32      324.06     16.60 o
  11   7   7       22.55        0.45      6.32 o
 -11   8   7      230.11      232.24     14.53 o
  -9   8   7      435.07      445.21     15.53 o
  -8   8   7       42.73       40.78     16.54 o
  -7   8   7     2779.61     2792.95    106.33 o
  -6   8   7      248.88      242.54      9.01 o
  -5   8   7      415.44      417.35     25.94 o
  -4   8   7     1518.51     1436.59     19.03 o
  -3   8   7      512.99      515.47     10.55 o
  -2   8   7       31.76       20.61      1.72 o
  -1   8   7     1987.03     1956.81     24.93 o
   0   8   7     1058.93     1129.69     72.98 o
   1   8   7       12.50       23.95      7.33 o
   2   8   7     2125.20     2151.76     32.41 o
   3   8   7     1209.70     1158.57     43.75 o
   4   8   7      629.70      577.01     11.39 o
   5   8   7     3190.88     3106.82     53.49 o
   6   8   7      839.48      857.92     17.63 o
   7   8   7       29.69       54.40      4.76 o
   8   8   7      312.20      332.47     20.70 o
   9   8   7       24.76       17.06      5.71 o
  10   8   7        0.67       19.14      8.33 o
 -11   9   7      199.93      250.21     15.66 o
 -10   9   7       78.21       78.33     25.83 o
  -9   9   7       11.46        7.47      6.04 o
  -8   9   7     1108.26     1010.04     20.13 o
  -7   9   7      392.79      394.80     18.69 o
  -6   9   7        1.55        5.03      2.61 o
  -5   9   7      523.03      480.48     13.14 o
  -4   9   7     1076.84     1121.70     16.98 o
  -3   9   7      862.75      817.27     34.37 o
  -2   9   7      895.38      914.72     12.11 o
  -1   9   7     1180.14     1190.34     30.27 o
   0   9   7      267.41      275.93     15.70 o
   1   9   7       78.66       55.85      5.73 o
   2   9   7      334.52      322.98     10.42 o
   3   9   7      822.60      758.38     23.01 o
   4   9   7       84.59       74.35      5.05 o
   5   9   7       38.83       30.68      8.44 o
   6   9   7     1785.75     1772.02     53.92 o
   7   9   7      296.17      286.70     22.94 o
   8   9   7       96.75       70.16      9.44 o
   9   9   7      124.03      118.41     28.91 o
  10   9   7       20.41       18.67     31.81 o
 -10  10   7       65.11       74.47      8.34 o
  -9  10   7      184.54      222.38     16.15 o
  -8  10   7      352.97      332.05     24.16 o
  -7  10   7       29.16       20.36      5.41 o
  -6  10   7       84.52       79.17      8.33 o
  -5  10   7      134.84      125.52      4.89 o
  -4  10   7       50.51       38.53      4.23 o
  -3  10   7       58.89       46.72      2.79 o
  -2  10   7        6.72        5.24      8.29 o
  -1  10   7      177.32      196.96     16.24 o
   0  10   7      308.69      312.89      6.93 o
   1  10   7      419.71      437.39     13.40 o
   2  10   7       42.37       34.76      4.51 o
   3  10   7      916.80      928.07     18.91 o
   4  10   7        0.46        1.45      8.10 o
   5  10   7        2.73        0.27      4.27 o
   6  10   7       14.28       17.68     17.48 o
   7  10   7       44.62       59.78     18.93 o
   8  10   7     1615.00     1844.12     94.98 o
   9  10   7      625.07      589.09     26.94 o
 -10  11   7       36.38       73.63      9.09 o
  -9  11   7        1.78        5.97     12.97 o
  -8  11   7        0.29       -2.47      6.17 o
  -7  11   7       32.29       43.96     16.24 o
  -6  11   7      894.80      842.58     35.02 o
  -5  11   7      556.86      577.08     11.86 o
  -4  11   7      471.81      448.62     24.14 o
  -3  11   7       22.09       21.84      2.91 o
  -2  11   7        7.61        4.22      4.31 o
  -1  11   7     1431.59     1430.28     53.20 o
   0  11   7     1013.08     1001.86     17.65 o
   1  11   7     1875.45     1848.42     30.06 o
   2  11   7      266.80      267.85     23.97 o
   3  11   7       55.43       55.72      6.09 o
   4  11   7     3243.61     3175.42    102.74 o
   5  11   7      795.07      823.85     73.23 o
   6  11   7       13.66       18.62      6.20 o
   7  11   7       15.87       15.13      7.72 o
   8  11   7      456.11      414.53     40.78 o
   9  11   7       14.57       -2.94     20.29 o
  -9  12   7        2.32       -0.96      8.44 o
  -8  12   7      149.89      132.46      8.64 o
  -7  12   7      193.64      201.21      6.57 o
  -6  12   7       66.10       59.04     15.06 o
  -5  12   7       63.07       43.80     14.12 o
  -4  12   7      115.71      141.65      6.20 o
  -3  12   7      506.49      528.71     20.74 o
  -2  12   7     2260.64     2229.52     60.14 o
  -1  12   7       15.38       16.20      2.80 o
   0  12   7       89.02       71.66     11.52 o
   1  12   7      787.30      759.08     19.19 o
   2  12   7      394.23      405.55     10.55 o
   3  12   7       16.44       34.57     13.44 o
   4  12   7      136.57      128.83     10.15 o
   5  12   7       83.63      107.48     15.60 o
   6  12   7      380.33      406.88     32.79 o
   7  12   7      277.39      309.46     17.11 o
   8  12   7       78.64       60.87     18.57 o
  -8  13   7       63.27       56.19     27.50 o
  -7  13   7      158.31      158.28     18.44 o
  -6  13   7      165.92      194.19      7.46 o
  -5  13   7      197.24      193.06      6.44 o
  -4  13   7       12.19       31.62      4.81 o
  -3  13   7       33.50       49.51     15.34 o
  -2  13   7        1.67        7.77      4.32 o
  -1  13   7      506.02      415.07     15.15 o
   0  13   7      347.24      346.49     35.59 o
   1  13   7      101.42       83.63     15.47 o
   2  13   7      267.44      248.86     15.45 o
   3  13   7      319.06      332.66     11.12 o
   4  13   7       42.16       51.55      9.95 o
   5  13   7      112.71      104.34     30.27 o
   6  13   7      135.69      140.49     11.18 o
   7  13   7        0.84       23.91      9.81 o
  -7  14   7      726.06      782.30     81.20 o
  -6  14   7        0.37        1.68     11.04 o
  -5  14   7        0.42        6.77      4.85 o
  -4  14   7       20.73       -0.47      7.91 o
  -3  14   7        0.18        1.25     16.69 o
  -2  14   7      270.65      236.78     18.01 o
  -1  14   7       74.89       69.10     18.44 o
   0  14   7       73.12      105.86      8.19 o
   1  14   7      330.17      327.43     18.54 o
   2  14   7      980.84      984.37     24.69 o
   3  14   7      523.01      508.22     20.23 o
   4  14   7      324.53      277.44     21.02 o
   5  14   7       38.03       69.48     14.87 o
   6  14   7        2.50      -11.62      7.75 o
   7  14   7        0.29      -10.97      9.81 o
  -6  15   7        0.09        1.22      3.94 o
  -5  15   7       81.86      110.90      6.43 o
  -4  15   7       73.75       98.29     15.92 o
  -3  15   7       12.87       10.22     10.90 o
  -2  15   7      770.83      784.16     48.62 o
  -1  15   7        1.30       -0.12     16.37 o
   0  15   7      600.73      596.91     21.53 o
   1  15   7        0.00        3.26     16.15 o
   2  15   7        1.58        3.57      5.62 o
   3  15   7      206.30      199.97     31.58 o
   4  15   7      133.11      115.27     15.81 o
   5  15   7      143.23      123.87     13.29 o
  -5  16   7      256.15      254.46     18.44 o
  -4  16   7        6.94       17.43      5.87 o
  -3  16   7      117.53      129.04     11.81 o
  -2  16   7      478.54      495.83     26.41 o
  -1  16   7       17.56       23.66      5.40 o
   0  16   7       12.66       20.73     28.73 o
   1  16   7      368.61      357.27     48.43 o
   2  16   7       49.16       46.24     24.33 o
   3  16   7        2.26        2.97      8.23 o
   4  16   7      481.49      529.53     54.33 o
  -2  17   7        0.12        5.38      4.12 o
  -1  17   7     1132.57     1268.03    103.38 o
   0  17   7      359.05      363.95     45.19 o
   1  17   7       12.87        9.03      4.91 o
   2  17   7       66.37       76.17      9.47 o
 -12   0   8      588.70      611.22     38.35 o
 -11   0   8        6.44       26.02     10.08 o
 -10   0   8       91.20       67.90     10.87 o
  -9   0   8     1833.17     1765.64     45.65 o
  -8   0   8     1180.01     1156.75     30.34 o
  -7   0   8     2033.85     2245.86     53.32 o
  -6   0   8      660.71      683.22     15.19 o
  -5   0   8     3367.74     3374.94     63.09 o
  -4   0   8     2793.66     2956.24     54.82 o
  -3   0   8     1094.11     1102.01     19.33 o
  -2   0   8     2584.78     2331.22     33.69 o
  -1   0   8     1479.26     1437.06     19.10 o
   0   0   8     3300.64     3007.07     48.92 o
   1   0   8     1058.62     1054.90     17.63 o
   2   0   8     3800.64     4116.97     67.19 o
   3   0   8     3414.38     2966.80     54.93 o
   4   0   8     5473.43     4987.29    115.02 o
   5   0   8     1023.76      949.35     33.46 o
   6   0   8     4052.49     4496.09    145.62 o
   7   0   8     4997.12     4800.08    158.52 o
   8   0   8       17.47        0.75      7.18 o
   9   0   8      194.40      156.41     14.06 o
  10   0   8      483.02      491.20     25.79 o
  11   0   8      193.17      174.88     17.45 o
 -12   1   8      226.66      278.59     58.09 o
 -11   1   8      196.29      169.05     21.43 o
 -10   1   8      116.42       81.98     24.40 o
  -9   1   8       41.99       28.84      6.05 o
  -8   1   8      661.17      676.74     39.39 o
  -7   1   8     1311.93     1312.12     59.88 o
  -6   1   8      283.96      311.27     28.14 o
  -5   1   8        0.17        0.77      2.43 o
  -4   1   8     2541.77     2597.46     31.79 o
  -3   1   8     3237.03     3198.36     42.77 o
  -2   1   8     7029.68     6517.91    114.30 o
  -1   1   8      300.03      333.82      4.61 o
   0   1   8     3114.94     3312.60     32.69 o
   1   1   8     2687.44     2605.69     26.60 o
   2   1   8     4483.01     4496.12     54.80 o
   3   1   8      226.26      256.97     15.27 o
   4   1   8      957.60      944.64     16.69 o
   5   1   8     6019.73     5905.64    154.93 o
   7   1   8     4671.41     4670.05    110.51 o
   8   1   8      991.81      959.28     27.52 o
   9   1   8       31.04       46.14      7.15 o
  11   1   8      215.46      195.57     26.09 o
 -12   2   8      496.80      535.31     41.40 o
 -11   2   8      257.85      269.44     13.23 o
 -10   2   8      909.76     1000.61     57.68 o
  -9   2   8      251.13      279.22     30.44 o
  -8   2   8       10.68       14.44      3.29 o
  -7   2   8      211.00      213.64      5.08 o
  -6   2   8       78.57       73.79      4.36 o
  -5   2   8     1750.38     1745.94     39.61 o
  -4   2   8     1387.36     1539.24     60.40 o
  -3   2   8     2030.36     1831.52     20.26 o
  -2   2   8     6448.51     6871.78    192.57 o
  -1   2   8     1012.05      994.18     11.15 o
   0   2   8     1622.17     1553.36     25.21 o
   1   2   8    16985.20    17405.44    204.84 o
   2   2   8       54.72       59.47      2.21 o
   3   2   8     1580.35     1779.78     41.72 o
   4   2   8       10.79       21.88      2.34 o
   5   2   8        2.88        9.57      3.23 o
   6   2   8      154.42      165.25      6.32 o
   7   2   8      628.07      590.81     13.33 o
   8   2   8      766.53      783.53     75.59 o
   9   2   8      318.39      301.13     30.85 o
  10   2   8      216.92      212.92      8.53 o
  11   2   8        7.57        6.08      8.23 o
 -12   3   8        2.56        0.28      8.99 o
 -11   3   8       72.32       72.18     29.21 o
 -10   3   8      788.14      917.22     28.65 o
  -9   3   8      378.48      359.98     15.72 o
  -8   3   8      203.66      225.64      8.54 o
  -7   3   8     1646.04     1650.25     25.74 o
  -6   3   8      662.78      639.20      9.78 o
  -5   3   8      329.30      298.24      5.79 o
  -4   3   8     6802.73     6806.03     89.33 o
  -3   3   8      696.91      728.47     54.14 o
  -2   3   8     2380.26     2174.24     27.38 o
  -1   3   8     1505.13     1460.70     17.45 o
   0   3   8     7657.45     7656.45    178.20 o
   1   3   8      613.79      723.59     10.99 o
   2   3   8      671.11      602.25     26.24 o
   3   3   8     1248.42     1079.34     15.75 o
   4   3   8      267.87      204.30      7.75 o
   5   3   8     2331.24     2309.40     34.92 o
   6   3   8      181.11      175.39     17.31 o
   7   3   8     6829.13     7060.22    299.99 o
   8   3   8     1223.94     1146.74     23.67 o
   9   3   8      256.70      239.56      8.37 o
  10   3   8       76.47       58.65      6.56 o
  11   3   8       10.80       10.07     28.33 o
 -12   4   8       67.35       49.67     10.38 o
 -11   4   8        1.92       -3.14      4.70 o
 -10   4   8       16.76       12.69     11.30 o
  -9   4   8      107.50       56.57     14.38 o
  -8   4   8      109.21      107.33      6.19 o
  -7   4   8      117.31      111.67      6.96 o
  -6   4   8      360.65      375.92      7.50 o
  -5   4   8     1023.89     1009.98     17.85 o
  -4   4   8    22906.43    25974.66   1483.34 o
  -3   4   8      652.58      618.12     33.43 o
  -2   4   8        5.04       11.27      4.10 o
  -1   4   8     2323.51     2305.81     41.96 o
   0   4   8       52.20       42.26     10.58 o
   1   4   8      952.36     1088.37     17.20 o
   2   4   8        4.34       -0.59      1.18 o
   3   4   8      466.30      504.22      9.85 o
   4   4   8       10.33       18.15      6.39 o
   5   4   8      840.30      946.53     16.30 o
   6   4   8      181.14      165.86     19.08 o
   7   4   8      226.18      209.17     12.05 o
   8   4   8       97.72       76.62      4.80 o
   9   4   8       17.96       12.71      3.37 o
  10   4   8      188.72      193.44     10.36 o
  11   4   8       72.25       74.73     14.74 o
 -12   5   8        5.24        0.60      8.46 o
 -11   5   8      159.81      152.93     13.99 o
 -10   5   8     1026.42     1068.44     26.68 o
  -9   5   8      248.07      236.26     15.60 o
  -8   5   8       35.06       22.39     10.89 o
  -7   5   8     3892.78     3988.13    144.63 o
  -6   5   8       51.52       46.80      8.85 o
  -5   5   8     2069.07     1947.79     34.29 o
  -4   5   8     5243.20     5638.41    147.48 o
  -3   5   8       29.86       35.82      8.01 o
  -2   5   8      637.84      774.10     19.95 o
  -1   5   8      856.39      795.46     11.61 o
   0   5   8     1004.89     1039.27     14.56 o
   1   5   8       66.43       84.75      2.88 o
   2   5   8     3030.17     2837.07     41.68 o
   3   5   8       66.87       76.22      2.85 o
   4   5   8      845.12      944.35     31.09 o
   5   5   8     1327.86     1255.16     30.31 o
   6   5   8      279.65      224.82     10.45 o
   7   5   8     2251.49     2256.16     79.28 o
   8   5   8       11.48       -3.51      7.48 o
   9   5   8      548.54      555.23     81.52 o
  10   5   8      155.86      183.72     24.95 o
  11   5   8      295.24      285.26     23.26 o
 -12   6   8      340.79      313.97     17.20 o
 -11   6   8        0.55       -8.68      5.79 o
 -10   6   8       79.40       78.61     16.49 o
  -9   6   8       64.43       55.15     30.70 o
  -8   6   8     1341.66     1404.39     45.53 o
  -7   6   8      263.03      255.48     27.33 o
  -6   6   8       62.03       60.21      4.59 o
  -5   6   8     2484.04     2378.03     30.41 o
  -4   6   8      364.45      411.06     14.12 o
  -3   6   8      333.01      287.36     14.46 o
  -2   6   8     3958.59     4040.01     67.90 o
  -1   6   8      319.03      268.82      4.70 o
   0   6   8     3021.89     2662.45     39.42 o
   1   6   8     1719.03     1809.08     27.34 o
   2   6   8     3025.09     3269.30     47.92 o
   3   6   8      361.76      392.86      7.38 o
   4   6   8       91.82       95.14      7.61 o
   5   6   8      866.26      892.65     16.13 o
   6   6   8      784.47      770.31     16.68 o
   7   6   8      176.37      178.20      6.39 o
   8   6   8     1886.05     1858.06     88.72 o
   9   6   8      505.69      511.42     36.47 o
  10   6   8       54.98       55.84     12.03 o
  11   6   8      176.01      139.42     16.81 o
 -11   7   8       53.87       75.69     29.55 o
 -10   7   8      490.59      476.45     28.24 o
  -9   7   8      217.22      180.86      7.37 o
  -8   7   8      908.00      911.42     18.61 o
  -7   7   8      831.70      828.42     60.03 o
  -6   7   8        8.48        7.68     10.72 o
  -5   7   8       57.71       66.95     13.93 o
  -4   7   8      212.07      241.71     22.65 o
  -3   7   8       26.97       20.75      5.08 o
  -2   7   8      640.63      642.17     10.35 o
  -1   7   8      162.13      152.48     12.99 o
   0   7   8     1601.27     1733.71     34.80 o
   1   7   8      482.29      461.91     13.29 o
   2   7   8      555.56      468.23     50.06 o
   3   7   8     3405.48     3433.39     51.32 o
   4   7   8       37.71       30.07      7.14 o
   5   7   8     5110.44     5030.59     74.65 o
   6   7   8     1515.98     1531.95     28.98 o
   7   7   8      290.94      264.27      8.84 o
   8   7   8     1127.86     1057.97     48.94 o
   9   7   8       43.12       10.65     11.09 o
  10   7   8      184.18      194.06     28.71 o
 -11   8   8       42.82       55.80     20.47 o
 -10   8   8       67.47       64.11      6.02 o
  -9   8   8       77.16       80.02      7.37 o
  -8   8   8        0.98       -6.08      4.05 o
  -7   8   8      589.32      618.00     20.10 o
  -6   8   8      770.57      764.73     55.42 o
  -5   8   8       38.05       35.54      5.47 o
  -4   8   8      521.84      495.70      9.10 o
  -3   8   8      458.15      411.77      7.23 o
  -2   8   8       34.66       31.60      2.09 o
  -1   8   8      465.74      472.00     17.00 o
   0   8   8      507.81      541.31     32.90 o
   1   8   8        2.64        1.88      2.44 o
   2   8   8      998.17     1007.81     16.26 o
   3   8   8     4449.40     4414.38     65.59 o
   4   8   8        1.59       -0.95      3.03 o
   5   8   8     2829.36     2756.85     80.43 o
   6   8   8     1740.79     1695.12     41.55 o
   7   8   8       41.33       28.61      3.18 o
   8   8   8       98.08       86.56     14.49 o
   9   8   8      226.13      233.22     13.78 o
  10   8   8      316.57      351.49     19.01 o
 -11   9   8      374.42      373.56     20.66 o
 -10   9   8       17.13       21.01      5.47 o
  -9   9   8       62.26       45.20      7.84 o
  -8   9   8        5.67        3.32     12.20 o
  -7   9   8      147.39      149.39      9.14 o
  -6   9   8      264.03      249.40     13.29 o
  -5   9   8      220.03      210.64     23.89 o
  -4   9   8       48.84       48.80     10.28 o
  -3   9   8     2018.99     2032.69     29.03 o
  -2   9   8    11006.67    11192.83    144.20 o
  -1   9   8      505.04      480.97      7.86 o
   0   9   8       34.19       32.98      6.94 o
   1   9   8     1794.44     1836.77     41.66 o
   2   9   8      820.38      857.91     16.45 o
   3   9   8        0.38        2.56      1.82 o
   4   9   8     1165.17     1202.87     35.66 o
   5   9   8        0.58       -9.62     13.95 o
   6   9   8      236.27      215.95      9.30 o
   7   9   8      234.29      238.11      9.86 o
   8   9   8       28.42       17.67      9.19 o
   9   9   8        7.76       42.19     10.83 o
  10   9   8       67.60       94.63     15.87 o
 -10  10   8      176.61      168.35     10.61 o
  -9  10   8       59.20       55.66      6.84 o
  -8  10   8       72.93       89.10      5.51 o
  -7  10   8       15.70       25.96     22.11 o
  -6  10   8      267.28      232.48      6.45 o
  -5  10   8       66.24       38.90      3.76 o
  -4  10   8      488.23      472.92      9.92 o
  -3  10   8       91.50      109.28      8.87 o
  -2  10   8     1595.09     1695.76     76.05 o
  -1  10   8       24.62       22.27      6.02 o
   0  10   8       54.47       49.43      4.79 o
   1  10   8     3646.36     3651.85     55.18 o
   2  10   8     3377.13     3377.67     78.88 o
   3  10   8       81.53       64.89      6.26 o
   4  10   8      136.56      125.41      9.25 o
   5  10   8       31.80       25.56      4.74 o
   6  10   8       79.51       97.26     18.72 o
   7  10   8      895.06      914.90     40.51 o
   8  10   8      220.37      220.53     37.98 o
   9  10   8       70.32       69.19     11.34 o
 -10  11   8       20.40       33.68     25.36 o
  -9  11   8       58.33       55.67     18.10 o
  -8  11   8        0.51        1.80      4.71 o
  -7  11   8       26.30       33.09      5.04 o
  -6  11   8      362.89      340.87      9.40 o
  -5  11   8      405.49      381.65     14.23 o
  -4  11   8      559.06      584.51     53.17 o
  -3  11   8     1006.97      986.28     39.16 o
  -2  11   8      714.46      730.66     36.89 o
  -1  11   8      304.85      301.68     22.58 o
   0  11   8      831.04      824.43     16.73 o
   1  11   8       77.46       69.10     19.38 o
   2  11   8       35.16       10.01      3.10 o
   3  11   8      833.13      848.68     37.81 o
   4  11   8       84.39       86.32     15.00 o
   5  11   8     2154.44     2154.91     45.51 o
   6  11   8      643.62      623.67     21.50 o
   7  11   8      372.00      387.46     30.93 o
   8  11   8      347.08      250.37     22.73 o
   9  11   8      168.48      167.00     12.93 o
  -9  12   8       19.34       21.05      6.16 o
  -8  12   8       42.18       21.60      7.37 o
  -7  12   8      138.42      137.08      6.36 o
  -6  12   8       58.39       54.66      4.97 o
  -5  12   8       99.13       99.76      9.38 o
  -4  12   8      158.29      151.86     12.52 o
  -3  12   8      190.16      213.01     21.62 o
  -2  12   8      197.81      183.96      7.78 o
  -1  12   8      864.66      879.10     37.45 o
   0  12   8      270.19      274.96      9.26 o
   1  12   8       58.75        2.99      6.66 o
   2  12   8      258.81      279.46     10.19 o
   3  12   8      318.44      327.75     21.66 o
   4  12   8       69.35       42.93      6.24 o
   5  12   8        0.17      -17.82     11.99 o
   6  12   8        3.71       -1.48      5.70 o
   7  12   8       50.00       65.57      9.28 o
   8  12   8       23.61       18.20      6.81 o
  -8  13   8       27.86       33.57     15.17 o
  -7  13   8      347.21      362.05     12.41 o
  -6  13   8       37.74       48.98     22.99 o
  -5  13   8       11.59       17.03      4.23 o
  -4  13   8      249.47      252.93     18.93 o
  -3  13   8      371.75      453.93     36.06 o
  -2  13   8       74.01       96.38     31.11 o
  -1  13   8      382.95      377.95     14.08 o
   0  13   8      791.50      783.95     62.30 o
   1  13   8      113.58       76.75      7.15 o
   2  13   8       53.50       40.65      5.54 o
   3  13   8      406.53      451.56     13.56 o
   4  13   8      298.95      302.30     14.04 o
   5  13   8      164.54      172.01     12.92 o
   6  13   8      144.15      128.75     11.91 o
   7  13   8        2.33       10.03      9.04 o
  -7  14   8       37.30       43.41     10.36 o
  -6  14   8       68.55       61.30      9.87 o
  -5  14   8        9.45       15.94      9.95 o
  -4  14   8      820.24      808.52     17.64 o
  -3  14   8      113.40      142.11      6.37 o
  -2  14   8       12.08       25.88      7.80 o
  -1  14   8     1487.77     1577.14     32.45 o
   0  14   8      101.77       98.07      6.30 o
   1  14   8      626.00      619.16     17.37 o
   2  14   8       41.07       45.96     11.83 o
   3  14   8       75.09       81.94     10.30 o
   4  14   8       27.43       22.05      7.85 o
   5  14   8       20.11        9.10      5.99 o
   6  14   8      165.12      119.42     10.77 o
  -6  15   8      311.40      324.32     11.81 o
  -5  15   8        1.14       15.80     12.39 o
  -4  15   8       99.38       83.80      9.49 o
  -3  15   8        6.19       10.47      6.92 o
  -2  15   8      329.84      319.10     17.03 o
  -1  15   8      112.02      113.09      6.48 o
   0  15   8      128.16      128.32     40.16 o
   1  15   8      126.90      152.14     37.51 o
   2  15   8       59.07       73.64      6.93 o
   3  15   8      198.95      262.51     15.95 o
   4  15   8       36.72       48.97      8.92 o
   5  15   8       71.24       61.48      9.96 o
  -4  16   8      447.93      505.01     66.33 o
  -3  16   8       29.38       50.38     21.19 o
  -2  16   8       30.17       40.59     15.45 o
  -1  16   8      221.98      225.50     12.90 o
   0  16   8      157.18      155.14      7.62 o
   1  16   8       31.46       23.01      5.99 o
   2  16   8       31.14       20.70      8.89 o
   3  16   8     1201.00     1208.65     89.00 o
   4  16   8       25.26       31.17      9.10 o
  -2  17   8      193.57      217.27     35.36 o
  -1  17   8      108.70       78.70     12.18 o
   0  17   8       60.91       42.57     15.02 o
   1  17   8      110.36      102.31     24.89 o
 -12   1   9        7.21       26.35      9.82 o
 -11   1   9      286.52      304.17     33.13 o
 -10   1   9      274.89      270.44     13.29 o
  -9   1   9     1148.03     1167.01     26.11 o
  -8   1   9        3.16        4.39      9.16 o
  -7   1   9      930.38      849.76     47.73 o
  -6   1   9      235.81      263.00      6.46 o
  -5   1   9        9.94        5.33      2.24 o
  -4   1   9      364.69      309.99      9.87 o
  -3   1   9      174.40      265.87     17.82 o
  -2   1   9     9084.70     9101.56     91.56 o
  -1   1   9      353.41      382.44      9.48 o
   0   1   9     7213.17     6925.20    106.67 o
   1   1   9     2694.54     2706.58     29.01 o
   2   1   9    14475.20    15783.18    253.12 o
   3   1   9      463.41      431.70      7.42 o
   4   1   9     1485.52     1551.85     26.73 o
   5   1   9        5.91       10.07      3.03 o
   6   1   9       24.24       34.59      9.57 o
   7   1   9     1240.58     1300.54    118.66 o
   8   1   9      360.03      329.81     24.06 o
   9   1   9      155.96      145.92     11.13 o
  10   1   9        3.60       -6.51      5.50 o
  11   1   9       68.36       57.78     12.60 o
 -12   2   9      104.95       95.76     30.06 o
 -11   2   9        8.58        5.40      7.04 o
 -10   2   9      693.98      697.22     47.26 o
  -9   2   9     1084.15     1195.67     43.88 o
  -8   2   9      653.78      628.27     19.93 o
  -7   2   9     3025.57     3057.45     52.47 o
  -6   2   9      155.36      160.21      4.12 o
  -5   2   9     3364.08     3225.66     47.60 o
  -4   2   9      260.72      276.21     10.64 o
  -3   2   9       84.86       88.45      5.75 o
  -2   2   9     2000.69     1988.50     28.59 o
  -1   2   9     5008.52     4466.76     75.24 o
   0   2   9     2703.29     2943.71     34.22 o
   1   2   9    10661.07    10610.11    208.04 o
   2   2   9    15303.90    16374.52    227.71 o
   3   2   9     3193.56     3134.49     42.19 o
   4   2   9        5.61       28.50      2.49 o
   5   2   9     3931.38     3698.02     54.94 o
   6   2   9     1015.21     1051.26     23.89 o
   7   2   9       45.26       57.18      5.73 o
   8   2   9      692.35      663.37     27.96 o
   9   2   9      612.23      616.55     28.43 o
  10   2   9      343.37      370.17     24.85 o
  11   2   9        1.66       -4.44      8.42 o
 -12   3   9        0.07       -0.38      8.38 o
 -11   3   9      218.67      246.57     15.34 o
 -10   3   9      447.09      451.77     13.57 o
  -9   3   9       81.25       67.28      8.22 o
  -8   3   9     1383.49     1411.77     42.98 o
  -7   3   9      544.99      571.01     10.42 o
  -6   3   9       29.95       38.10      1.70 o
  -5   3   9      415.69      470.79      8.87 o
  -4   3   9     1021.61     1074.32     16.79 o
  -3   3   9     1869.94     2096.84     25.81 o
  -2   3   9      185.43      219.66      9.57 o
  -1   3   9      812.63      881.69     28.31 o
   0   3   9      525.55      719.02     39.05 o
   1   3   9      566.16      554.40     32.20 o
   2   3   9     8823.65     9426.78    148.97 o
   3   3   9      326.24      313.60     16.51 o
   4   3   9      177.25      169.39     18.82 o
   5   3   9     3001.01     3040.43    197.15 o
   6   3   9     1872.85     1914.53     33.60 o
   7   3   9      223.31      223.14      7.75 o
   8   3   9       13.27        9.85      4.23 o
   9   3   9      103.57      104.16     17.56 o
  10   3   9       74.32       83.40      7.41 o
  11   3   9      217.07      190.88     15.21 o
 -12   4   9       16.40       16.60     10.58 o
 -11   4   9        0.58      -10.20      7.14 o
 -10   4   9      803.02      815.18     48.11 o
  -9   4   9      447.85      466.13     13.45 o
  -8   4   9      233.06      200.90      8.24 o
  -7   4   9        2.88       -2.53      1.68 o
  -6   4   9     6946.95     7014.77    129.13 o
  -5   4   9       12.64        7.89      1.90 o
  -4   4   9    14592.38    16363.09    370.71 o
  -3   4   9       11.66       15.67      1.33 o
  -2   4   9     2031.25     2400.71     56.29 o
  -1   4   9     1037.67      987.15     48.07 o
   0   4   9      512.11      475.44     27.11 o
   1   4   9     2461.98     2292.47     30.84 o
   2   4   9     1707.45     1662.95     23.47 o
   3   4   9      298.62      266.45      5.46 o
   4   4   9     1167.43     1104.07     17.94 o
   5   4   9       69.61       66.23      5.30 o
   6   4   9      118.11       98.25      8.38 o
   7   4   9     2538.76     2616.60     46.29 o
   8   4   9     2153.06     2143.97     38.70 o
   9   4   9       63.21       49.47      4.52 o
  10   4   9     1680.48     1906.43     52.92 o
  11   4   9       18.25       27.06      5.49 o
 -12   5   9        2.40        3.85      9.19 o
 -11   5   9      469.58      495.65     52.38 o
 -10   5   9       16.18        0.41      5.08 o
  -9   5   9       75.23       52.73      5.46 o
  -8   5   9       17.21       17.41     14.25 o
  -7   5   9        0.15       -3.35      8.61 o
  -6   5   9     1366.76     1445.91     25.03 o
  -5   5   9     1301.00     1285.60     30.59 o
  -4   5   9     1524.03     1647.10     60.03 o
  -3   5   9     3106.95     3037.15     49.29 o
  -2   5   9     4841.43     4779.24     76.76 o
  -1   5   9      785.13      876.35     27.60 o
   0   5   9      740.84      655.10     10.45 o
   1   5   9       15.56       23.81      3.37 o
   2   5   9      395.31      470.04     15.53 o
   3   5   9      402.74      387.36     12.56 o
   4   5   9      145.84      141.75      4.89 o
   5   5   9     2564.95     2436.49     49.88 o
   6   5   9       82.46       92.14     10.00 o
   7   5   9        1.70        3.00      3.47 o
   8   5   9       21.22       18.02     10.92 o
   9   5   9        1.25       14.08     13.86 o
  10   5   9       68.79       75.75     17.03 o
  11   5   9       40.17       63.68     31.41 o
 -12   6   9        5.36       -8.26      9.55 o
 -11   6   9       13.58       10.49      6.66 o
 -10   6   9       89.89       68.59     14.01 o
  -9   6   9      614.68      607.21     17.33 o
  -8   6   9      419.08      406.89     12.43 o
  -7   6   9     1041.41      984.19     20.31 o
  -6   6   9        6.12        4.88      4.49 o
  -5   6   9      765.31      746.60     20.75 o
  -4   6   9     1670.16     1747.16     34.79 o
  -3   6   9        0.73        3.97      9.96 o
  -2   6   9      461.86      470.61     37.54 o
  -1   6   9     2246.71     2340.63     33.81 o
   0   6   9       53.53       49.77      4.00 o
   1   6   9      137.52      176.80      4.61 o
   2   6   9       99.83      134.25     11.34 o
   3   6   9       91.46       83.18      3.20 o
   4   6   9      178.05      128.20      4.61 o
   5   6   9       39.42       44.81     13.69 o
   6   6   9      128.82      124.15     11.41 o
   7   6   9      928.28      884.61     40.40 o
   8   6   9      438.76      418.20     10.84 o
   9   6   9       11.18       28.78      5.98 o
  10   6   9       44.42       54.59     35.64 o
 -11   7   9       12.80       22.18      8.23 o
 -10   7   9      298.99      240.04     14.44 o
  -9   7   9      201.29      206.80     25.91 o
  -8   7   9      338.36      332.41     25.08 o
  -7   7   9       16.24       14.65      3.20 o
  -6   7   9      636.62      635.60     11.73 o
  -5   7   9      932.63      916.96     12.69 o
  -4   7   9        4.88       -0.10      1.55 o
  -3   7   9      325.68      331.96      7.05 o
  -2   7   9      232.28      229.34     17.07 o
  -1   7   9      994.42     1012.45     16.30 o
   0   7   9     1890.18     1897.28     29.23 o
   1   7   9       74.81       59.07      3.42 o
   2   7   9      452.48      452.95      8.92 o
   3   7   9     2551.95     2564.42    138.18 o
   4   7   9      868.71      912.52     63.19 o
   5   7   9     1980.93     1923.37     64.69 o
   6   7   9      273.02      248.54     16.81 o
   7   7   9      591.24      611.37     13.89 o
   8   7   9      253.02      215.99     32.81 o
   9   7   9      218.88      214.60     18.65 o
  10   7   9      560.96      604.84     52.94 o
 -11   8   9       16.79       26.86      7.03 o
 -10   8   9      257.09      193.84     28.73 o
  -9   8   9       51.19       41.94     13.80 o
  -8   8   9      319.45      294.74     32.58 o
  -7   8   9      207.58      190.49      5.11 o
  -6   8   9        7.69        7.47     11.49 o
  -5   8   9     1037.56     1036.96     14.39 o
  -4   8   9      428.94      416.71     17.67 o
  -3   8   9       52.85       52.99      4.83 o
  -2   8   9       71.23       67.07      5.92 o
  -1   8   9       12.16       14.20      1.85 o
   0   8   9        4.22        9.57      2.29 o
   1   8   9      388.40      334.55      7.73 o
   2   8   9     1839.29     1828.69     28.69 o
   3   8   9      141.48      134.86      9.96 o
   4   8   9      306.55      300.87      8.05 o
   5   8   9     3050.59     3045.07     88.81 o
   6   8   9       50.52       43.26      6.26 o
   7   8   9        3.46        7.58     10.00 o
   8   8   9      247.95      194.75     12.39 o
   9   8   9        9.58       27.77     28.95 o
  10   8   9      229.31      161.84     45.19 o
 -10   9   9       10.04        7.98      4.85 o
  -9   9   9      242.06      259.92     11.16 o
  -8   9   9      406.84      424.98     13.60 o
  -7   9   9      252.09      215.69     19.04 o
  -6   9   9      269.48      247.40      8.33 o
  -5   9   9        0.10        2.29      6.00 o
  -4   9   9     1012.65      991.16     24.98 o
  -3   9   9      783.09      736.43     12.26 o
  -2   9   9      352.69      348.95      8.44 o
  -1   9   9      624.32      556.91     15.59 o
   0   9   9     5157.51     5055.28     74.14 o
   1   9   9      438.44      422.51     26.92 o
   2   9   9     3095.58     3054.86     46.33 o
   3   9   9       14.23       22.88     10.90 o
   4   9   9     2399.18     2374.26     42.08 o
   5   9   9      361.80      357.04     11.34 o
   6   9   9       68.91       82.64     23.69 o
   7   9   9      194.66      172.40     13.10 o
   8   9   9       26.02       27.15     26.17 o
   9   9   9       12.99        4.82      7.19 o
 -10  10   9      286.54      310.10     30.21 o
  -9  10   9        3.25       -7.39      4.93 o
  -8  10   9       11.97       -0.43      4.59 o
  -7  10   9      563.89      630.35     14.01 o
  -6  10   9      687.50      632.29     17.20 o
  -5  10   9     2129.53     2182.02     45.31 o
  -4  10   9      307.96      293.47      6.99 o
  -3  10   9     2115.96     2206.71     33.69 o
  -2  10   9        2.82        1.73      5.43 o
  -1  10   9     1204.74     1218.91     48.94 o
   0  10   9      203.44      175.09     15.98 o
   1  10   9      592.22      687.55     45.89 o
   2  10   9      771.64      724.20     31.28 o
   3  10   9     1096.33     1037.21     21.15 o
   4  10   9      105.83      101.13      4.50 o
   5  10   9      743.57      661.03     16.58 o
   6  10   9      421.80      397.11     12.39 o
   7  10   9      209.34      263.26     13.77 o
   8  10   9     1069.08      953.73     54.93 o
   9  10   9       64.41       61.96     12.82 o
  -9  11   9        8.35        3.32      5.43 o
  -8  11   9      275.80      294.35     31.81 o
  -7  11   9      221.79      185.22      6.38 o
  -6  11   9       48.54       45.17      4.74 o
  -5  11   9      122.03      124.81     26.88 o
  -4  11   9        0.93       -4.55      4.14 o
  -3  11   9        8.44       10.75     11.84 o
  -2  11   9      139.69      133.30      7.03 o
  -1  11   9     1552.01     1510.55     47.11 o
   0  11   9      812.41      798.98     48.22 o
   1  11   9      624.27      658.47     48.00 o
   2  11   9      165.46      171.05     20.27 o
   3  11   9      144.05      155.21      8.57 o
   4  11   9      120.62      114.26      7.09 o
   5  11   9      528.09      478.37     14.61 o
   6  11   9       76.66       80.61     30.23 o
   7  11   9       31.75       10.42     19.19 o
   8  11   9       63.91       70.58     18.89 o
  -9  12   9       97.47      122.90      9.19 o
  -8  12   9      156.29      160.10     19.97 o
  -7  12   9     1358.25     1303.26     67.53 o
  -6  12   9     1228.21     1183.88     72.51 o
  -5  12   9      242.01      230.07      8.64 o
  -4  12   9      282.81      288.34     25.66 o
  -3  12   9       30.45       50.04     19.63 o
  -2  12   9      875.96      775.54     14.67 o
  -1  12   9       70.12       86.94      6.42 o
   0  12   9       66.62       87.89      6.05 o
   1  12   9     2902.44     2866.45     57.20 o
   2  12   9      178.52      131.64      8.93 o
   3  12   9       82.08       99.90     17.33 o
   4  12   9      421.58      386.45     12.12 o
   5  12   9      976.91      939.97     29.76 o
   6  12   9        0.16       -9.58      6.82 o
   7  12   9        8.77       -1.53     10.32 o
   8  12   9        2.28       23.93     18.22 o
  -8  13   9      106.76      127.86     20.17 o
  -7  13   9      131.78      123.85      6.35 o
  -6  13   9        0.36        7.81     13.93 o
  -5  13   9       84.61       89.45     15.23 o
  -4  13   9      622.97      667.78     15.83 o
  -3  13   9      281.00      216.15      9.25 o
  -2  13   9     1370.72     1502.16     41.06 o
  -1  13   9      366.85      346.87     23.35 o
   0  13   9      516.00      560.08     16.46 o
   1  13   9       13.94       11.98      5.09 o
   2  13   9     1299.20     1289.88     30.13 o
   3  13   9        0.20        2.47      4.80 o
   4  13   9       17.91       10.53      5.40 o
   5  13   9      154.37      184.93     12.79 o
   6  13   9       49.43       75.16     20.70 o
   7  13   9      291.29      278.69     42.19 o
  -7  14   9        3.29        4.19      3.18 o
  -6  14   9       13.20        1.68      8.84 o
  -5  14   9       17.78       10.61      5.60 o
  -4  14   9        1.00       -3.05      3.92 o
  -3  14   9        6.22        6.74      4.31 o
  -2  14   9       19.73       23.34      6.92 o
  -1  14   9       72.08       40.64     10.10 o
   0  14   9      173.97      189.34     25.02 o
   1  14   9       31.79       36.82      6.73 o
   2  14   9       17.24       20.04      5.42 o
   3  14   9      143.83      102.06      7.09 o
   4  14   9       51.96       33.12     22.75 o
   5  14   9       70.62       92.60     10.17 o
   6  14   9       65.63       49.65      8.64 o
  -6  15   9       57.77       62.23      5.36 o
  -5  15   9       89.94       75.90     19.53 o
  -4  15   9      239.69      261.70     42.19 o
  -3  15   9        3.94       12.72     14.12 o
  -2  15   9      136.14      132.87      6.85 o
  -1  15   9        0.66       19.22     11.69 o
   0  15   9      805.03      868.27     84.37 o
   1  15   9       58.70       55.24      6.64 o
   2  15   9        5.17        8.69      5.26 o
   3  15   9      276.55      244.84     42.43 o
   4  15   9       58.62       75.28     13.03 o
   5  15   9     1029.75     1044.42     49.44 o
  -4  16   9        2.40      -10.63     17.71 o
  -3  16   9      132.53      151.98     18.78 o
  -2  16   9       17.89       42.96     15.55 o
  -1  16   9      324.99      358.79     36.36 o
   0  16   9        1.98       10.20     13.93 o
   1  16   9     1275.67     1340.66     55.08 o
   2  16   9      130.82      135.85     41.10 o
   3  16   9      383.85      407.48     28.61 o
 -12   0  10     1223.34     1387.50     75.12 o
 -11   0  10      484.39      530.64     29.48 o
 -10   0  10       71.56       80.24     11.81 o
  -9   0  10       49.50       47.11      5.60 o
  -8   0  10      818.26      793.80     22.94 o
  -7   0  10      577.98      564.22     17.48 o
  -6   0  10     2162.08     2256.92     73.70 o
  -5   0  10      110.65       99.34      3.50 o
  -4   0  10      776.16      745.41     15.87 o
  -3   0  10     1671.30     1726.73     28.99 o
  -2   0  10      382.22      412.17      9.44 o
  -1   0  10     1702.87     1818.17     24.82 o
   0   0  10      745.90      677.17     10.08 o
   1   0  10    11117.47    11258.39    176.94 o
   2   0  10     1699.90     1669.20     28.54 o
   3   0  10      229.39      203.68      5.53 o
   4   0  10     1103.31     1014.97     19.78 o
   5   0  10     3698.80     3458.83    116.33 o
   6   0  10     1465.56     1293.80     48.80 o
   7   0  10     1115.14     1058.69     42.90 o
   8   0  10     1450.41     1384.64     54.82 o
   9   0  10       15.24       23.31     11.24 o
  10   0  10       59.60       50.65      9.66 o
  11   0  10      869.49      772.11     33.39 o
 -12   1  10        1.87       -9.47      6.31 o
 -11   1  10      162.86      153.46     31.09 o
 -10   1  10      444.61      452.88     26.53 o
  -9   1  10      504.88      567.46     15.21 o
  -8   1  10      182.05      189.93      6.22 o
  -7   1  10     1857.35     1948.82     48.82 o
  -6   1  10     1932.25     2052.58     31.23 o
  -5   1  10     1188.47     1176.10     18.53 o
  -4   1  10      950.26      999.50     34.44 o
  -3   1  10       23.43       27.41      2.95 o
  -2   1  10      889.03      842.52     29.37 o
  -1   1  10       18.70       28.75      3.12 o
   0   1  10      195.50      197.00      8.48 o
   1   1  10      504.02      534.58     11.20 o
   2   1  10      493.09      476.50     18.20 o
   3   1  10      449.36      345.64      5.54 o
   4   1  10      733.82      665.17     10.94 o
   5   1  10      221.91      208.59     17.22 o
   6   1  10     2260.50     2430.59     41.91 o
   7   1  10     2481.02     2476.94     55.01 o
   8   1  10       88.12      124.70     17.80 o
   9   1  10      246.08      224.82      7.77 o
  10   1  10      865.00      834.74     26.88 o
  11   1  10       17.69       18.68      8.19 o
 -12   2  10       15.13        4.81      7.11 o
 -11   2  10       98.96      101.68     19.80 o
 -10   2  10        6.38        5.74      5.62 o
  -9   2  10     1069.99     1088.76     30.10 o
  -8   2  10        1.82        1.04      3.48 o
  -7   2  10     1567.56     1700.25     29.39 o
  -6   2  10        4.68        9.60      4.14 o
  -5   2  10      817.87      883.99     14.40 o
  -4   2  10        0.02        0.71      1.32 o
  -3   2  10     3701.71     3535.50     43.66 o
  -2   2  10      208.05      196.14      5.45 o
  -1   2  10      170.59      208.40      3.16 o
   0   2  10     4189.41     4307.79     62.38 o
   1   2  10       31.70       43.08      7.65 o
   2   2  10     2203.11     2233.87     27.67 o
   3   2  10     1413.30     1455.02     20.38 o
   4   2  10       18.45       19.21      2.63 o
   5   2  10     2425.88     2306.25     43.84 o
   6   2  10     7268.70     7593.59    285.74 o
   7   2  10      924.62      882.82     67.59 o
   8   2  10       73.53       85.88      8.50 o
   9   2  10       33.73       23.57      4.44 o
  10   2  10        6.63        6.50      4.06 o
  11   2  10       30.32       25.34     12.41 o
 -12   3  10       74.83       63.41     20.92 o
 -11   3  10      361.41      314.45     16.54 o
 -10   3  10       73.56       94.87      8.10 o
  -9   3  10      371.04      373.16     49.41 o
  -8   3  10      187.71      175.65      5.78 o
  -7   3  10       42.28       33.88      3.74 o
  -6   3  10      296.11      303.88      6.64 o
  -5   3  10      712.91      737.20     12.39 o
  -4   3  10     2589.75     2663.11     43.92 o
  -3   3  10      586.36      613.55     12.05 o
  -2   3  10     4464.27     4305.72     48.29 o
  -1   3  10     3127.82     3008.36    107.35 o
   0   3  10     8610.71     9351.32    147.15 o
   1   3  10       30.76       11.64      3.78 o
   2   3  10        8.07       13.16      1.43 o
   3   3  10     1826.04     1729.04     26.34 o
   4   3  10      873.93      950.36     25.19 o
   5   3  10        5.88       -4.34      2.90 o
   6   3  10      464.41      433.71     10.56 o
   7   3  10      579.78      570.26     12.76 o
   8   3  10      179.01      193.84      7.26 o
   9   3  10       28.01       30.06      5.20 o
  10   3  10      300.34      232.80     11.27 o
  11   3  10      430.88      504.28     19.46 o
 -12   4  10       40.45       27.82      7.98 o
 -11   4  10       58.28       62.65     15.15 o
 -10   4  10       65.41       51.64      6.01 o
  -9   4  10      167.15      159.23     16.83 o
  -8   4  10      101.71       86.47      6.05 o
  -7   4  10      309.18      300.55      9.42 o
  -6   4  10      124.84      146.86      5.25 o
  -5   4  10        2.69        8.32      2.63 o
  -4   4  10      169.14      186.08      4.87 o
  -3   4  10      544.95      503.42     20.19 o
  -2   4  10      972.54      988.45     18.93 o
  -1   4  10     1019.24     1054.27     25.87 o
   0   4  10      721.46      728.61     13.68 o
   1   4  10      124.28      132.75      6.26 o
   2   4  10     1053.71     1102.85     19.56 o
   3   4  10      120.48      105.35      3.23 o
   4   4  10     3076.05     3142.70     75.16 o
   5   4  10      322.04      299.41     17.90 o
   6   4  10       75.98       92.05      8.14 o
   7   4  10       91.26      122.97     17.37 o
   8   4  10      154.43      140.05     25.91 o
   9   4  10       85.44       66.64     12.14 o
  10   4  10      259.07      310.64     12.90 o
  11   4  10       69.55       69.98     23.03 o
 -12   5  10       82.29       98.76     16.17 o
 -11   5  10        2.32        5.91     14.12 o
 -10   5  10      576.25      590.85     23.27 o
  -9   5  10      490.87      478.24     21.04 o
  -8   5  10      131.35      149.95      7.75 o
  -7   5  10        6.11        5.61      1.47 o
  -6   5  10      468.58      478.44     10.20 o
  -5   5  10      647.50      597.74     11.86 o
  -4   5  10     2837.85     2907.45     80.76 o
  -3   5  10       35.83       34.52      1.80 o
  -2   5  10    13659.61    13462.77    189.82 o
  -1   5  10       16.85       37.23      8.10 o
   0   5  10     2635.85     2616.17     49.87 o
   1   5  10     2952.86     2986.41     39.69 o
   2   5  10      698.86      717.94     13.57 o
   3   5  10      213.78      248.45     23.63 o
   4   5  10     3190.98     3205.96    115.77 o
   5   5  10     4394.21     4481.51     66.73 o
   6   5  10       28.08       32.85      3.98 o
   7   5  10     3263.42     3149.98    140.43 o
   8   5  10      223.10      200.88      7.74 o
   9   5  10      157.02      138.83     15.92 o
  10   5  10       31.14       33.36     12.56 o
 -11   6  10      312.65      329.64     13.12 o
 -10   6  10      147.56      112.92     17.07 o
  -9   6  10      842.04      963.93     27.26 o
  -8   6  10      142.79      119.81     12.30 o
  -7   6  10      326.24      310.38      9.48 o
  -6   6  10      239.53      226.38      5.38 o
  -5   6  10        2.23        6.96      1.86 o
  -4   6  10      375.72      390.29      8.07 o
  -3   6  10      513.48      455.80     12.46 o
  -2   6  10     5942.54     6101.99     79.26 o
  -1   6  10      795.49      756.65     26.85 o
   0   6  10     1449.30     1223.37     21.57 o
   1   6  10     1212.28     1208.24     18.79 o
   2   6  10     3453.66     3565.46    137.84 o
   3   6  10     2800.38     2734.51     40.93 o
   4   6  10     2334.61     2371.06     36.26 o
   5   6  10      289.18      230.86      6.86 o
   6   6  10     3348.92     3151.00    166.12 o
   7   6  10      167.62      147.41     18.33 o
   8   6  10       10.63       10.63      4.68 o
   9   6  10       37.51       59.29      8.91 o
  10   6  10      196.17      215.57     13.77 o
 -11   7  10        8.14        2.22      6.13 o
 -10   7  10      472.42      450.88     36.45 o
  -9   7  10      762.82      734.52     19.06 o
  -8   7  10      582.55      562.50     15.64 o
  -7   7  10      468.15      491.04     10.12 o
  -6   7  10     3407.52     3420.60    140.77 o
  -5   7  10     1598.75     1599.26     77.23 o
  -4   7  10        8.58       10.12      3.05 o
  -3   7  10      759.34      755.85     35.61 o
  -2   7  10      989.90     1004.01     16.14 o
  -1   7  10      566.89      555.18     31.66 o
   0   7  10     1402.84     1409.57     20.93 o
   1   7  10       56.37       61.96      3.40 o
   2   7  10        4.67       -3.40      2.26 o
   3   7  10     1070.02     1086.70     17.81 o
   4   7  10     1257.05     1222.92     20.84 o
   5   7  10      140.31      148.68      5.85 o
   6   7  10     1054.53     1029.96     21.17 o
   7   7  10     1025.91      969.10     39.25 o
   8   7  10        1.69       -7.81     25.96 o
   9   7  10      110.32      153.12     19.51 o
  10   7  10      184.09      177.75     16.11 o
 -11   8  10      484.60      523.58     30.44 o
 -10   8  10        7.21       16.06      5.43 o
  -9   8  10      179.25      175.37     34.44 o
  -8   8  10      100.58       93.82      7.07 o
  -7   8  10       81.24       59.62     15.17 o
  -6   8  10     1198.53     1112.32     21.48 o
  -5   8  10     1616.75     1611.99    119.34 o
  -4   8  10      349.18      355.53     14.19 o
  -3   8  10      415.01      414.28     10.30 o
  -2   8  10     1037.94      972.21     15.98 o
  -1   8  10     2757.48     2800.80     47.14 o
   0   8  10     2796.96     2755.63     48.95 o
   1   8  10     4768.89     4776.09     77.70 o
   2   8  10        0.00       10.56      5.28 o
   3   8  10        0.29        2.98      4.87 o
   4   8  10      595.29      643.64     28.05 o
   5   8  10       44.37       14.17      9.93 o
   6   8  10      209.41      207.78      7.30 o
   7   8  10      148.88      136.26      8.16 o
   8   8  10     1354.26     1466.33    148.11 o
   9   8  10        2.49       -3.68     10.47 o
  10   8  10      551.62      490.59     81.91 o
 -10   9  10        5.60       -8.21      6.03 o
  -9   9  10       21.91       15.34     14.85 o
  -8   9  10      222.42      211.48     14.01 o
  -7   9  10        7.74        4.57      4.12 o
  -6   9  10       32.14       33.94     12.60 o
  -5   9  10      118.50       80.72      9.66 o
  -4   9  10     4615.10     4717.18     64.05 o
  -3   9  10       37.86       27.73      2.25 o
  -2   9  10      158.84      164.37      5.86 o
  -1   9  10        7.98        8.33      8.29 o
   0   9  10     2410.81     2347.16     41.18 o
   1   9  10      481.39      460.93     17.48 o
   2   9  10     5058.20     5121.00     84.39 o
   3   9  10     1886.07     1866.07     37.71 o
   4   9  10      111.32      158.07     16.36 o
   5   9  10      783.97      661.11     21.92 o
   6   9  10     2217.31     2225.06    112.48 o
   7   9  10      242.99      276.84     13.86 o
   8   9  10       71.56      106.02     11.77 o
   9   9  10       21.44       18.98      7.48 o
 -10  10  10      100.49      116.49     16.86 o
  -9  10  10      103.67      132.55     13.72 o
  -8  10  10       47.02       14.39      7.73 o
  -7  10  10        6.00       30.42      3.31 o
  -6  10  10      290.36      282.14     19.76 o
  -5  10  10       91.13       76.52      4.36 o
  -4  10  10      957.27      877.17     59.93 o
  -3  10  10      335.23      297.79     26.41 o
  -2  10  10     2083.53     2175.93     34.75 o
  -1  10  10        8.11       41.77     23.99 o
   0  10  10     1319.92     1300.51     57.38 o
   1  10  10      349.57      320.73      8.51 o
   2  10  10      173.44      147.88     12.48 o
   3  10  10        0.47       24.46     15.57 o
   4  10  10       56.29       39.27      4.74 o
   5  10  10        5.82        0.13      3.33 o
   6  10  10     1204.77     1090.84     40.01 o
   7  10  10        2.61        7.88      5.84 o
   8  10  10      137.59      187.41     28.84 o
   9  10  10        2.10      -12.41      8.27 o
  -9  11  10      183.55      188.81     10.28 o
  -8  11  10       14.81       31.09      8.85 o
  -7  11  10       22.19        9.71      8.99 o
  -6  11  10       19.65        3.85      9.40 o
  -5  11  10        9.86       14.35     19.74 o
  -4  11  10        7.51       -4.29      2.86 o
  -3  11  10      349.08      304.53     14.76 o
  -2  11  10      924.64      895.34     18.20 o
  -1  11  10      237.02      268.68     31.02 o
   0  11  10      206.31      175.02      9.74 o
   1  11  10      865.21      839.58     20.75 o
   2  11  10        3.48       -7.32      6.58 o
   3  11  10        0.27       29.32      6.99 o
   4  11  10      211.60      212.16     32.81 o
   5  11  10      113.82      114.88     22.41 o
   6  11  10       16.02       10.72     22.13 o
   7  11  10       37.12       52.17     16.64 o
   8  11  10      121.93      152.63     12.40 o
  -9  12  10       11.48       18.68     15.96 o
  -8  12  10        1.03       11.59     10.00 o
  -7  12  10        5.19        5.14      3.19 o
  -6  12  10      167.61      164.61      9.29 o
  -5  12  10        0.39        1.56      3.11 o
  -4  12  10        0.10       12.01      3.86 o
  -3  12  10      335.61      353.25     28.03 o
  -2  12  10      177.17      157.52     27.39 o
  -1  12  10       40.27       73.93      8.93 o
   0  12  10       64.64       41.43      6.73 o
   1  12  10       13.50        8.95      4.85 o
   2  12  10      940.37      795.22     21.77 o
   3  12  10      243.99      251.83     45.95 o
   4  12  10        5.54       -5.98      5.28 o
   5  12  10       90.80       66.32      8.42 o
   6  12  10       19.71       12.48      9.08 o
   7  12  10       64.71       61.50     22.50 o
  -8  13  10       56.51       47.30     27.65 o
  -7  13  10      624.85      659.39     47.64 o
  -6  13  10       18.30       33.73     29.38 o
  -5  13  10       77.69       82.31     13.95 o
  -4  13  10        3.84       -2.67      4.55 o
  -3  13  10      209.39      236.68      8.84 o
  -2  13  10      414.28      403.74      9.88 o
  -1  13  10        5.97       13.70      8.12 o
   0  13  10        0.35       -7.95      5.30 o
   1  13  10       23.11        9.67     18.25 o
   2  13  10        9.27       31.47     13.29 o
   3  13  10      126.06      152.50      8.92 o
   4  13  10      763.09      806.00     51.93 o
   5  13  10       98.58       35.24      7.26 o
   6  13  10        0.24       -5.04     10.57 o
   7  13  10       69.98      109.45     25.96 o
  -7  14  10       18.85        6.35      4.10 o
  -6  14  10        0.10        2.17     11.49 o
  -5  14  10      101.28       87.36     12.03 o
  -4  14  10      595.02      606.18     62.21 o
  -3  14  10      128.06      113.10      7.97 o
  -2  14  10        2.78       14.04      5.09 o
  -1  14  10       21.82       28.16     12.20 o
   0  14  10        0.54        7.90      6.77 o
   1  14  10       56.61       74.90     10.89 o
   2  14  10      198.16      216.49     52.87 o
   3  14  10      310.22      313.51     13.60 o
   4  14  10      889.02      979.18     36.87 o
   5  14  10       47.00       80.86     39.46 o
   6  14  10      298.78      252.45     27.60 o
  -5  15  10       50.93       53.51      5.85 o
  -4  15  10      182.26      137.95     27.39 o
  -3  15  10      316.78      315.46     17.37 o
  -2  15  10       50.50       56.25     21.75 o
  -1  15  10       72.50       84.73      7.98 o
   0  15  10       17.82       40.41      7.48 o
   1  15  10      255.05      263.92     12.21 o
   2  15  10       84.83       84.38     11.47 o
   3  15  10       35.20       44.79      9.01 o
   4  15  10       92.54       91.75     22.60 o
  -4  16  10      451.45      439.36     14.93 o
  -3  16  10       57.48       32.17     15.72 o
  -2  16  10      101.32      130.79     37.45 o
  -1  16  10      601.31      753.72     25.20 o
   0  16  10      355.05      347.13     22.65 o
   1  16  10     1345.37     1283.34     40.34 o
   2  16  10      348.20      360.25     18.02 o
 -12   1  11      341.76      355.95     31.87 o
 -11   1  11      103.92       73.17     16.75 o
 -10   1  11      266.23      247.39     14.42 o
  -9   1  11      489.54      488.89     12.86 o
  -8   1  11      647.48      583.47     20.13 o
  -7   1  11      658.59      731.22     14.82 o
  -6   1  11      428.08      425.31     24.82 o
  -5   1  11     1963.59     2191.51    139.81 o
  -4   1  11     1606.73     1551.80     22.13 o
  -3   1  11       12.96        7.44      1.54 o
  -2   1  11     1280.10     1236.22     17.69 o
  -1   1  11     1582.31     1800.05     20.94 o
   0   1  11      490.51      480.41     14.48 o
   1   1  11     3993.05     4043.00     48.45 o
   2   1  11      835.42      804.18     10.48 o
   3   1  11     5859.29     5884.06     71.15 o
   4   1  11      401.05      410.79      7.86 o
   5   1  11     8720.71     8518.72    177.58 o
   6   1  11       74.93       81.38      5.42 o
   7   1  11       40.96       35.18      5.38 o
   8   1  11      273.00      268.55      8.31 o
   9   1  11       73.07       89.21      5.93 o
  10   1  11       47.98       68.74      5.33 o
  11   1  11      125.40      113.29     10.66 o
 -12   2  11       61.22       55.60      7.98 o
 -11   2  11       70.92       79.52      9.55 o
 -10   2  11      270.13      244.85     11.54 o
  -9   2  11      524.85      460.43     28.20 o
  -8   2  11      139.05      153.90      6.50 o
  -7   2  11      602.86      575.49     10.95 o
  -6   2  11        0.14       -0.38      2.82 o
  -5   2  11     1594.09     1538.83     46.55 o
  -4   2  11     2063.88     2129.44     74.13 o
  -3   2  11     1730.96     1667.06     21.64 o
  -2   2  11      960.47      853.00     21.62 o
  -1   2  11      819.48      850.32     36.75 o
   0   2  11    11890.79    12407.74    137.45 o
   1   2  11      659.78      654.40      9.04 o
   2   2  11       15.23       19.62      3.63 o
   3   2  11      257.70      233.88      4.48 o
   4   2  11     4408.71     4478.94    168.15 o
   5   2  11     1139.67     1130.64     20.83 o
   6   2  11     2131.56     2225.39     74.07 o
   7   2  11     1195.12     1169.56     26.14 o
   8   2  11      286.26      274.45     13.48 o
   9   2  11      231.44      255.16     21.68 o
  10   2  11      378.58      363.11     12.21 o
  11   2  11        4.91        1.14      3.45 o
 -12   3  11      171.95      166.69     12.54 o
 -11   3  11        0.22       10.55      6.45 o
 -10   3  11        1.64        5.70      4.68 o
  -9   3  11       12.20        4.03      5.25 o
  -8   3  11        1.06        0.26      2.82 o
  -7   3  11     1568.58     1505.88     27.12 o
  -6   3  11       46.91       40.32      2.49 o
  -5   3  11      100.80       66.76     11.90 o
  -4   3  11      249.63      245.98     13.20 o
  -3   3  11      134.23       92.70      3.38 o
  -2   3  11     1995.73     2160.72     58.69 o
  -1   3  11      108.18       94.62      5.70 o
   0   3  11      574.01      504.26     10.04 o
   1   3  11      123.25      125.36      4.78 o
   2   3  11     2207.73     2263.71     28.34 o
   3   3  11       64.12       39.56      2.87 o
   4   3  11      223.15      213.29     10.55 o
   5   3  11      247.22      220.95     15.38 o
   6   3  11      193.03      190.30     15.81 o
   7   3  11      807.83      806.22     17.50 o
   8   3  11      140.59      146.45      6.65 o
   9   3  11       26.93       31.20     13.55 o
  10   3  11       62.42       61.28      5.17 o
  11   3  11        4.15       12.58     16.02 o
 -12   4  11      258.46      227.70     13.22 o
 -11   4  11        1.82        1.39      4.43 o
 -10   4  11       54.92       64.06     12.45 o
  -9   4  11      468.99      480.30     24.82 o
  -8   4  11     1679.22     1631.52     86.99 o
  -7   4  11     1082.92     1055.73     29.61 o
  -6   4  11        0.39       -4.17      6.20 o
  -5   4  11     5264.54     5294.50     85.81 o
  -4   4  11      367.35      418.22     35.36 o
  -3   4  11       96.02      109.27      5.09 o
  -2   4  11     1430.16     1429.91     64.56 o
  -1   4  11     6190.08     6354.75     91.97 o
   0   4  11      219.94      220.41      6.07 o
   1   4  11      581.20      477.23      7.46 o
   2   4  11      425.22      439.94     15.87 o
   3   4  11      710.75      723.04     22.90 o
   4   4  11      187.87      169.55     11.77 o
   5   4  11       35.82       22.62     10.36 o
   6   4  11     3146.68     3242.88     67.38 o
   7   4  11      112.16      146.04     21.34 o
   8   4  11     1788.95     1915.36     61.91 o
   9   4  11       60.92       84.57      5.39 o
  10   4  11        1.08        9.52      8.07 o
 -11   5  11      128.56       97.88     13.16 o
 -10   5  11      108.43       67.62      8.30 o
  -9   5  11       89.67       82.61     31.47 o
  -8   5  11        2.03       18.40     10.92 o
  -7   5  11      954.25      959.28     16.42 o
  -6   5  11     3340.97     3342.42     56.26 o
  -5   5  11      126.24      121.10      8.70 o
  -4   5  11      232.36      225.55      5.46 o
  -3   5  11      325.68      288.60      5.25 o
  -2   5  11      177.23      212.32     12.88 o
  -1   5  11      136.87      162.94      8.87 o
   0   5  11        5.12       12.90      3.43 o
   1   5  11      905.90      883.93     16.25 o
   2   5  11      628.62      654.59     39.72 o
   3   5  11      529.26      576.75     24.14 o
   4   5  11      475.25      447.19      8.87 o
   5   5  11     1668.16     1720.96     64.43 o
   6   5  11       65.61       52.87      6.11 o
   7   5  11      427.02      381.84     10.45 o
   8   5  11        4.86       10.86      3.87 o
   9   5  11       55.62       44.76     14.19 o
  10   5  11      151.02      128.54     12.13 o
 -11   6  11        9.93        7.93     20.10 o
 -10   6  11        0.83       -2.22     10.15 o
  -9   6  11        5.33       -8.91      5.94 o
  -8   6  11      311.46      330.56     11.48 o
  -7   6  11     1101.54     1180.39     38.99 o
  -6   6  11     1800.44     1785.01     28.34 o
  -5   6  11      831.90      790.54     15.00 o
  -4   6  11      111.56      134.91      5.38 o
  -3   6  11      293.24      283.91     16.53 o
  -2   6  11      973.76      994.78     12.89 o
  -1   6  11      784.26      813.28     19.98 o
   0   6  11       72.74       73.04      5.25 o
   1   6  11       12.23        6.20      5.85 o
   2   6  11      914.89      872.68     16.14 o
   3   6  11     1874.05     1952.17     30.45 o
   4   6  11      435.33      437.24      8.77 o
   5   6  11      153.94      143.94      7.67 o
   6   6  11       21.59       34.51     12.63 o
   7   6  11      116.18      120.28      6.03 o
   8   6  11       98.65      120.33     38.35 o
   9   6  11        0.28       -9.01      6.13 o
  10   6  11       40.05       46.80      8.74 o
 -11   7  11       34.07       42.70     17.48 o
 -10   7  11       20.61       52.60      7.03 o
  -9   7  11      197.65      194.20     18.39 o
  -8   7  11      105.30       97.33      7.62 o
  -7   7  11     1799.36     1691.89     29.06 o
  -6   7  11      614.08      662.72     37.98 o
  -5   7  11      936.21      903.30     16.28 o
  -4   7  11      841.47      805.33     15.57 o
  -3   7  11      557.50      541.44     11.31 o
  -2   7  11     2480.48     2448.43     65.27 o
  -1   7  11        3.18        9.54      4.32 o
   0   7  11      174.70      171.59      3.75 o
   1   7  11      149.86      137.95      4.14 o
   2   7  11     2694.94     2768.65     46.87 o
   3   7  11       94.57       91.05     14.57 o
   4   7  11     1024.91      993.16     31.77 o
   5   7  11     1319.89     1241.62     36.89 o
   6   7  11       60.93       50.88      6.64 o
   7   7  11       60.70       50.38      5.58 o
   8   7  11      229.95      326.63     62.00 o
   9   7  11      191.15      138.95     26.04 o
  10   7  11       20.10        8.36     27.03 o
 -11   8  11      129.43      148.76     25.70 o
 -10   8  11       30.83       25.79     29.85 o
  -9   8  11       33.80       32.85     20.15 o
  -8   8  11        1.13       -5.60      5.98 o
  -7   8  11      145.00      143.75      6.19 o
  -6   8  11      211.94      225.26     10.49 o
  -5   8  11     1290.30     1322.98     27.52 o
  -4   8  11     1956.84     1971.40     31.02 o
  -3   8  11      197.30      191.61     11.99 o
  -2   8  11     1091.72     1047.66     17.14 o
  -1   8  11      617.21      583.48     10.05 o
   0   8  11       31.93       39.97      1.71 o
   1   8  11     2663.89     2650.41     70.69 o
   2   8  11      239.79      257.18     13.89 o
   3   8  11      810.94      791.63     16.20 o
   4   8  11     1348.88     1290.45     38.33 o
   5   8  11      940.70      846.98     54.69 o
   6   8  11     1927.94     1882.79     85.54 o
   7   8  11     1038.66     1005.74     58.43 o
   8   8  11       16.46        0.61      6.57 o
   9   8  11      268.64      312.53     17.90 o
 -10   9  11        1.29       -0.38      6.09 o
  -9   9  11       46.06       24.28      5.52 o
  -8   9  11       16.25        7.07     11.86 o
  -7   9  11       80.34      116.81     17.73 o
  -6   9  11       75.91       89.56     22.58 o
  -5   9  11       27.73       25.37     10.77 o
  -4   9  11      637.85      629.67     15.57 o
  -3   9  11      110.35       90.00      8.31 o
  -2   9  11     1380.09     1283.83     21.34 o
  -1   9  11      352.43      326.64     38.37 o
   0   9  11       12.52       18.72      5.26 o
   1   9  11       14.01       15.21      3.05 o
   2   9  11     1483.73     1392.24     64.43 o
   3   9  11     3124.95     3293.46    136.75 o
   4   9  11      137.48      113.72     15.77 o
   5   9  11     1285.94     1269.06     36.14 o
   6   9  11        3.84        5.19      9.01 o
   7   9  11      573.97      501.76     37.41 o
   8   9  11        5.69       18.76     11.92 o
   9   9  11       76.09       70.24     12.01 o
 -10  10  11       59.69       75.52      7.14 o
  -9  10  11     1044.47     1067.20     46.21 o
  -8  10  11      168.86      124.30      8.32 o
  -7  10  11       18.46       28.49     11.26 o
  -6  10  11       92.41       76.63     18.41 o
  -5  10  11       44.02       58.59      8.37 o
  -4  10  11     1721.87     1577.68     33.11 o
  -3  10  11      702.34      754.81     17.54 o
  -2  10  11     2251.06     2238.39     39.63 o
  -1  10  11      231.03      247.76      9.88 o
   0  10  11      968.58      879.78     33.16 o
   1  10  11      596.04      565.18     33.99 o
   2  10  11        0.92        2.04     10.30 o
   3  10  11      448.81      426.11     12.73 o
   4  10  11     1646.34     1686.99     37.07 o
   5  10  11        8.90       13.12      5.14 o
   6  10  11      642.48      602.26     17.25 o
   7  10  11      169.41      136.97     16.21 o
   8  10  11      159.66      180.12     15.13 o
  -9  11  11        3.23       -7.90      8.61 o
  -8  11  11       50.59       21.03     10.68 o
  -7  11  11       30.08        9.74     10.73 o
  -6  11  11       92.93      120.46      7.13 o
  -5  11  11       95.23       79.50      8.35 o
  -4  11  11      211.79      220.21     20.44 o
  -3  11  11      785.80      651.52     17.37 o
  -2  11  11       51.62       49.80     14.46 o
  -1  11  11        2.97       -3.59      9.40 o
   0  11  11      257.49      241.24     12.63 o
   1  11  11       14.51       16.97     26.53 o
   2  11  11      709.72      722.55     18.30 o
   3  11  11      414.82      377.40     54.28 o
   4  11  11      736.11      662.83     39.52 o
   5  11  11        2.05        9.60      4.38 o
   6  11  11      315.90      330.67     20.06 o
   7  11  11      116.97      129.85     10.77 o
   8  11  11       26.73       35.56     13.86 o
  -8  12  11        9.58       11.49     13.18 o
  -7  12  11       10.89       13.51      5.17 o
  -6  12  11      210.82      248.21      8.78 o
  -5  12  11       19.76       10.52      5.83 o
  -4  12  11     1603.66     1562.32     75.29 o
  -3  12  11        7.93       13.87      4.17 o
  -2  12  11      389.46      434.87     38.93 o
  -1  12  11     2610.03     2840.55    130.30 o
   0  12  11      284.56      326.97     55.42 o
   1  12  11      111.89      123.89      7.15 o
   2  12  11       73.01       61.35      6.91 o
   3  12  11       87.29       71.04      6.65 o
   4  12  11      354.15      398.79     12.75 o
   5  12  11     1482.71     1485.53     86.07 o
   6  12  11      873.98      889.63     35.57 o
   7  12  11       18.07       54.26     18.99 o
  -7  13  11        3.23        2.70      5.43 o
  -6  13  11      161.86      164.19     36.11 o
  -5  13  11       51.32       50.90     22.58 o
  -4  13  11      162.21      149.98     10.25 o
  -3  13  11       44.07       45.00      7.01 o
  -2  13  11        1.68       -6.60      4.40 o
  -1  13  11      110.68      136.34     21.19 o
   0  13  11       33.12       45.69      6.37 o
   1  13  11      224.80      234.33      9.97 o
   2  13  11        0.20        7.12     15.62 o
   3  13  11     2102.63     2069.75     51.44 o
   4  13  11       73.83       78.55     16.21 o
   5  13  11      391.41      467.31     33.99 o
   6  13  11       73.72       89.20     24.74 o
  -6  14  11       21.65       20.42      7.14 o
  -5  14  11       85.92       90.11      7.18 o
  -4  14  11        1.45       -1.16      6.77 o
  -3  14  11       35.34       27.64      7.18 o
  -2  14  11       27.78       32.49      7.21 o
  -1  14  11       23.79       36.39     18.27 o
   0  14  11       21.22       25.76      5.55 o
   1  14  11      177.94      126.03      9.59 o
   2  14  11       97.46      104.57      7.62 o
   3  14  11      141.33      151.60     10.49 o
   4  14  11        5.10        9.02      8.61 o
   5  14  11      127.63       43.36      9.42 o
  -5  15  11       15.86       30.50     19.89 o
  -4  15  11        4.12        8.86      4.31 o
  -3  15  11       34.26       54.81     19.91 o
  -2  15  11      609.89      652.58     32.13 o
  -1  15  11        9.28       -2.50      9.57 o
   0  15  11       18.45       14.02      6.82 o
   1  15  11       78.62      101.40     10.90 o
   2  15  11        0.45       -3.94      9.21 o
   3  15  11      633.01      628.73     40.36 o
   4  15  11       22.65       23.21     20.85 o
  -3  16  11       26.85       55.28     16.64 o
  -2  16  11      117.39       95.15     51.98 o
  -1  16  11      238.44      281.62     13.96 o
   0  16  11      161.65      209.59     24.42 o
   1  16  11        0.07       -6.61      6.31 o
   2  16  11      132.89      113.43      8.86 o
 -12   0  12     1109.16     1333.17     63.73 o
 -11   0  12        0.38      -16.36     10.90 o
 -10   0  12        3.10        5.60      4.14 o
  -9   0  12     2458.58     2614.60     67.42 o
  -8   0  12      420.06      368.51     12.67 o
  -7   0  12     6453.43     6635.74    151.64 o
  -6   0  12     2721.97     2808.43     67.83 o
  -5   0  12     1489.71     1528.16     37.90 o
  -4   0  12     1234.22     1447.36     29.52 o
  -3   0  12     6391.38     6103.48    112.08 o
  -2   0  12      814.63      849.38     15.83 o
  -1   0  12    23581.86    24413.98    333.28 o
   0   0  12    15913.77    16477.82    228.98 o
   1   0  12      353.65      355.24      7.29 o
   2   0  12     1257.30     1219.58     21.66 o
   3   0  12      459.62      498.12     10.38 o
   4   0  12     1084.18      983.12     18.24 o
   5   0  12      559.63      604.53     15.27 o
   6   0  12     5125.66     5141.83     97.35 o
   7   0  12     2228.53     2458.34     51.93 o
   8   0  12      420.54      428.86     12.86 o
   9   0  12       82.06       74.45      6.35 o
  10   0  12        0.81        1.13      4.93 o
  11   0  12       57.24       71.14      7.18 o
 -12   1  12       92.49       55.21      9.35 o
 -11   1  12       84.73       63.57     20.77 o
 -10   1  12       82.50       74.62      7.22 o
  -9   1  12     1056.22     1016.31     68.68 o
  -8   1  12      352.61      333.34     27.88 o
  -7   1  12       10.63       36.13      3.85 o
  -6   1  12      540.82      494.92     10.66 o
  -5   1  12      892.51      897.45     19.21 o
  -4   1  12      281.06      267.20     18.27 o
  -3   1  12       19.36       28.00      6.92 o
  -2   1  12     3400.58     3417.87    119.75 o
  -1   1  12      548.54      514.00      7.14 o
   0   1  12    15173.81    15949.59    723.94 o
   1   1  12       11.45        0.38      1.13 o
   2   1  12       87.06       68.68      3.84 o
   3   1  12       40.99       30.71      7.33 o
   4   1  12      538.17      525.77      8.09 o
   5   1  12      636.20      620.03     14.91 o
   6   1  12        0.72       -6.77      4.55 o
   7   1  12       99.15       99.36     15.10 o
   8   1  12      411.39      404.79     46.30 o
   9   1  12     1086.58     1097.58     24.53 o
  10   1  12       26.13        6.64      7.90 o
 -12   2  12       35.01       48.68      9.02 o
 -11   2  12      170.51      186.58     12.83 o
 -10   2  12      190.32      212.51     40.57 o
  -9   2  12      353.35      312.36     13.05 o
  -8   2  12       78.53       78.24     17.65 o
  -7   2  12       15.01        6.94      2.88 o
  -6   2  12       82.03       99.83      4.27 o
  -5   2  12        3.88        0.00      2.66 o
  -4   2  12      165.18      190.46      9.74 o
  -3   2  12      126.84      148.94     14.06 o
  -2   2  12     1929.16     1922.61     24.44 o
  -1   2  12     2759.85     2845.61     32.18 o
   0   2  12      769.45      820.50     18.37 o
   1   2  12      168.14      142.74      6.02 o
   2   2  12      943.22      867.14     21.13 o
   3   2  12      245.41      243.42     12.61 o
   4   2  12     1008.56      997.36     42.54 o
   5   2  12     8242.29     8214.00    458.04 o
   6   2  12      179.11      154.90      6.99 o
   7   2  12      288.53      226.85     10.79 o
   8   2  12      384.53      367.78     10.00 o
   9   2  12       28.38       61.97     26.09 o
  10   2  12      253.37      274.64     29.55 o
 -12   3  12       38.01        5.83      9.36 o
 -11   3  12       62.28       57.94      8.63 o
 -10   3  12      334.31      349.42     34.18 o
  -9   3  12       34.10       23.62      4.47 o
  -8   3  12       55.11       59.63     10.70 o
  -7   3  12      188.46      173.84      9.85 o
  -6   3  12     1306.70     1327.58     21.71 o
  -5   3  12        3.46        1.05      1.30 o
  -4   3  12     2164.43     2128.47     29.12 o
  -3   3  12       14.10       13.81      2.82 o
  -2   3  12     2495.11     2515.09     35.01 o
  -1   3  12     1262.47     1372.98     29.52 o
   0   3  12     1250.13     1366.73     25.15 o
   1   3  12      549.92      508.17      9.17 o
   2   3  12       74.28       52.76      2.26 o
   3   3  12     2115.81     2068.60     31.35 o
   4   3  12     1245.79     1225.23     19.88 o
   5   3  12     3418.47     3306.68     96.14 o
   6   3  12       38.04       39.92      3.97 o
   7   3  12       13.74        9.78      8.10 o
   8   3  12        2.98       10.24      4.53 o
   9   3  12       81.54       73.62      8.08 o
  10   3  12      140.64      141.46     25.74 o
 -12   4  12        0.00       -8.39      5.60 o
 -11   4  12       29.19       32.10     11.07 o
 -10   4  12      269.66      267.02     10.64 o
  -9   4  12      521.14      474.05     18.72 o
  -8   4  12      425.35      387.02     38.80 o
  -7   4  12      266.96      245.03      6.39 o
  -6   4  12      114.55      112.55     12.48 o
  -5   4  12      128.74      134.93      4.51 o
  -4   4  12      553.11      572.15     31.81 o
  -3   4  12        8.32       21.31      4.51 o
  -2   4  12       53.27       66.57     14.25 o
  -1   4  12        4.39       -0.77      4.49 o
   0   4  12      244.63      222.26     10.55 o
   1   4  12     2855.97     2845.79     55.85 o
   2   4  12        1.44        2.53      1.44 o
   3   4  12     1104.13     1081.26     17.76 o
   4   4  12      287.06      263.15      8.46 o
   5   4  12      153.10      131.51      7.97 o
   6   4  12      309.08      285.37     10.04 o
   7   4  12      188.89      176.38     31.11 o
   8   4  12       96.39       68.93      6.78 o
   9   4  12       26.44       28.01      5.56 o
  10   4  12      170.33      186.38     12.70 o
 -11   5  12      152.97      142.71     14.14 o
 -10   5  12      372.42      371.99     24.23 o
  -9   5  12      207.42      224.96     11.92 o
  -8   5  12       67.72       80.61      6.16 o
  -7   5  12        0.14        1.10      3.03 o
  -6   5  12        2.00        4.45      2.42 o
  -5   5  12        0.15        3.04      3.55 o
  -4   5  12     1479.57     1511.71     23.55 o
  -3   5  12      134.12      121.11      2.84 o
  -2   5  12      260.54      255.23      7.41 o
  -1   5  12     1894.49     1983.83     34.20 o
   0   5  12     3300.43     3524.17     66.00 o
   1   5  12      571.84      512.75      7.75 o
   2   5  12      895.96      903.54     24.46 o
   3   5  12     4347.51     4310.51     62.99 o
   4   5  12     2430.42     2301.86     35.72 o
   5   5  12     1079.89     1030.50     45.38 o
   6   5  12      645.63      494.42     29.35 o
   7   5  12     1307.32     1248.21     25.14 o
   8   5  12      294.53      296.00     21.28 o
   9   5  12      645.80      739.84     38.20 o
  10   5  12      880.43     1018.90     40.23 o
 -11   6  12       24.27       20.17      8.52 o
 -10   6  12      286.05      276.04     11.68 o
  -9   6  12      162.31      145.76      7.62 o
  -8   6  12     1419.61     1341.09     30.48 o
  -7   6  12       33.58       35.23     16.98 o
  -6   6  12     3470.67     3573.42    112.80 o
  -5   6  12      125.26      123.56      3.82 o
  -4   6  12       64.46       68.19      7.56 o
  -3   6  12        4.66        3.03      1.13 o
  -2   6  12     1271.22     1258.86     26.85 o
  -1   6  12      170.91      139.41      8.22 o
   0   6  12      313.29      348.26     16.06 o
   1   6  12      339.96      350.45     14.55 o
   2   6  12      318.24      283.12      7.68 o
   3   6  12      123.20      133.39     13.63 o
   4   6  12     2272.71     2273.36     44.35 o
   5   6  12     3262.75     3084.18     53.30 o
   6   6  12       90.83      109.88      5.94 o
   7   6  12      238.50      291.89     34.63 o
   8   6  12     1072.49     1203.63     43.78 o
   9   6  12       29.36        8.92     30.59 o
  10   6  12        0.32       -9.48      6.32 o
 -11   7  12        7.34       14.87      5.48 o
 -10   7  12       23.33       36.42     14.53 o
  -9   7  12       65.04       55.04      6.94 o
  -8   7  12      166.80      188.15     10.25 o
  -7   7  12       40.27       33.91     22.00 o
  -6   7  12     1559.49     1516.56     36.85 o
  -5   7  12     2237.43     2430.98     82.91 o
  -4   7  12     4827.69     4892.09    196.16 o
  -3   7  12      523.33      470.05     18.16 o
  -2   7  12      419.86      459.26     16.62 o
  -1   7  12     1653.91     1637.09     33.37 o
   0   7  12     2061.87     2071.55    112.12 o
   1   7  12        9.54        8.69      0.90 o
   2   7  12      339.82      310.56     19.74 o
   3   7  12      113.62       92.74      4.21 o
   4   7  12      306.33      298.89     19.06 o
   5   7  12        4.97       -5.11      3.96 o
   6   7  12      181.31      177.92      9.27 o
   7   7  12       19.64       24.50     14.80 o
   8   7  12      428.76      517.88     73.11 o
   9   7  12      187.34      167.64     33.13 o
 -10   8  12       30.29       52.77      6.75 o
  -9   8  12        3.59       10.76     11.30 o
  -8   8  12      276.79      215.81     40.38 o
  -7   8  12     2841.87     2927.31    196.48 o
  -6   8  12      164.76      152.88      7.53 o
  -5   8  12       86.43       91.31      4.16 o
  -4   8  12       24.44       20.23      3.31 o
  -3   8  12      793.78      834.90     28.29 o
  -2   8  12      181.23      167.71     25.87 o
  -1   8  12     4680.64     4737.82     95.11 o
   0   8  12     1447.08     1340.22     39.22 o
   1   8  12     1070.01     1067.57     17.65 o
   2   8  12       62.84       39.78      3.08 o
   3   8  12       26.90       27.26      8.63 o
   4   8  12       33.28       23.81      5.08 o
   5   8  12      615.62      599.38     15.81 o
   6   8  12     2453.70     2572.19     53.49 o
   7   8  12        0.43        4.14      4.14 o
   8   8  12      561.64      529.10     24.36 o
   9   8  12       87.62       78.82     16.30 o
 -10   9  12      135.50      103.69      8.84 o
  -9   9  12       83.84       96.26     19.55 o
  -8   9  12       73.51       93.49      6.33 o
  -7   9  12       45.23       48.22     12.99 o
  -6   9  12      126.66      142.83     12.16 o
  -5   9  12      362.47      302.77     36.10 o
  -4   9  12       47.66       48.27      3.33 o
  -3   9  12      541.83      536.23     11.73 o
  -2   9  12      143.39      192.65      8.71 o
  -1   9  12      508.52      555.78     49.63 o
   0   9  12      549.80      548.63     22.52 o
   1   9  12     4770.97     4863.13    130.55 o
   2   9  12      603.78      510.83     17.31 o
   3   9  12      451.97      429.24     12.48 o
   4   9  12      339.41      338.32     41.79 o
   5   9  12       28.90       14.18     14.89 o
   6   9  12      197.35      156.66     24.01 o
   7   9  12        3.72       -0.22      6.09 o
   8   9  12     1218.97     1345.61     93.70 o
   9   9  12       18.07       31.41      7.56 o
  -9  10  12      395.36      454.73     43.31 o
  -8  10  12      514.72      588.14     19.63 o
  -7  10  12      137.00      145.54     19.91 o
  -6  10  12      128.88      107.60      6.86 o
  -5  10  12      139.58      147.25     30.25 o
  -4  10  12      233.09      227.18     13.44 o
  -3  10  12       79.37       82.56      4.53 o
  -2  10  12      120.52      157.03      7.45 o
  -1  10  12      196.57      203.83     20.79 o
   0  10  12      551.42      531.13     14.82 o
   1  10  12     2447.35     2375.99     47.91 o
   2  10  12     1009.84      990.31     56.21 o
   3  10  12     1185.95     1198.35     34.42 o
   4  10  12       33.53       20.93     22.52 o
   5  10  12      436.19      411.01     28.33 o
   6  10  12       46.48       24.51      5.81 o
   7  10  12       92.85      130.55     46.79 o
   8  10  12        9.78       27.34     19.06 o
  -9  11  12        4.02       -1.68      6.00 o
  -8  11  12        9.53       26.76     15.89 o
  -7  11  12       32.43       28.17      6.17 o
  -6  11  12      447.57      540.15     15.96 o
  -5  11  12      283.30      255.36      9.72 o
  -4  11  12     1539.42     1520.17     42.14 o
  -3  11  12       87.36       74.49     21.47 o
  -2  11  12     1052.74     1068.43     59.54 o
  -1  11  12      147.68      145.44     13.05 o
   0  11  12      200.51      157.85      8.19 o
   1  11  12      882.84      920.31     35.08 o
   2  11  12        9.33        8.65      6.96 o
   3  11  12      586.47      610.72     58.86 o
   4  11  12      625.65      591.41     64.95 o
   5  11  12       12.59       -1.91     13.16 o
   6  11  12        2.40       -9.57      8.23 o
   7  11  12       89.91      105.90     18.67 o
  -8  12  12        3.23       14.17      6.97 o
  -7  12  12      130.86      127.65     22.79 o
  -6  12  12       45.95       61.33      6.95 o
  -5  12  12      165.66      149.24     14.59 o
  -4  12  12       77.80       66.25      5.42 o
  -3  12  12       89.66      107.37      5.74 o
  -2  12  12      117.14       94.40      7.05 o
  -1  12  12       43.85       47.74      6.17 o
   0  12  12        5.41        3.57     21.64 o
   1  12  12       52.41       43.57     14.61 o
   2  12  12       26.26       34.79     12.60 o
   3  12  12       42.92       61.53     24.51 o
   4  12  12        3.19       -3.43      5.26 o
   5  12  12      348.26      371.77     24.59 o
   6  12  12      194.19      172.53     14.23 o
   7  12  12        3.69       28.02     10.70 o
  -7  13  12        0.82       11.24      5.19 o
  -6  13  12       29.38       42.61      9.44 o
  -5  13  12      189.39      177.36     19.19 o
  -4  13  12      577.16      583.80     23.16 o
  -3  13  12        3.89       -6.08     11.11 o
  -2  13  12      206.53      199.52     17.82 o
  -1  13  12        8.40       23.68      5.76 o
   0  13  12      183.55      187.47     17.45 o
   1  13  12      131.65      155.81     14.44 o
   2  13  12        8.66        4.24      4.58 o
   3  13  12     1360.82     1284.75     47.64 o
   4  13  12       20.68       18.06     12.63 o
   5  13  12        8.00        7.76      7.29 o
   6  13  12       14.04       13.07     24.21 o
  -6  14  12       30.34       20.95      9.29 o
  -5  14  12        3.37      -14.55      9.70 o
  -4  14  12       39.29       37.10      8.03 o
  -3  14  12        2.95        4.93     13.01 o
  -2  14  12      585.28      675.03     94.88 o
  -1  14  12      148.85      162.99     39.99 o
   0  14  12      168.54      187.02      9.80 o
   1  14  12     1573.65     1627.02     46.56 o
   2  14  12       10.38        2.72      8.10 o
   3  14  12       68.01       85.20      8.23 o
   4  14  12       35.19       37.02     11.20 o
   5  14  12       44.88       70.92     18.25 o
  -5  15  12      300.37      330.28     23.18 o
  -4  15  12      400.69      462.92     29.97 o
  -3  15  12       29.42       36.79     19.10 o
  -2  15  12       63.21       63.05     11.77 o
  -1  15  12      217.85      216.51     11.05 o
   0  15  12        5.91       30.98     26.11 o
   1  15  12      126.20      124.57     19.59 o
   2  15  12      268.14      298.67     13.49 o
   3  15  12       43.97       25.62      8.05 o
  -2  16  12        2.85       27.02      9.33 o
  -1  16  12      304.52      306.33     48.64 o
   0  16  12       94.93      125.81      9.68 o
   1  16  12       91.84       73.63     20.32 o
 -12   1  13       53.97       69.39     20.32 o
 -11   1  13       29.77       13.42      6.08 o
 -10   1  13      425.52      414.27     16.28 o
  -9   1  13       43.89       21.85      5.26 o
  -8   1  13      227.53      215.75     11.71 o
  -7   1  13        4.82       12.96      2.89 o
  -6   1  13      140.28      116.77      7.11 o
  -5   1  13        3.63        8.67      6.54 o
  -4   1  13     1638.96     1700.68     53.58 o
  -3   1  13     2341.12     2304.17     31.59 o
  -2   1  13      183.65      200.42     15.90 o
  -1   1  13     4914.62     4955.40    110.75 o
   0   1  13       14.51       31.49      6.02 o
   1   1  13      350.49      306.59      4.80 o
   2   1  13       17.44       19.55      1.33 o
   3   1  13      873.13      895.34     18.56 o
   4   1  13        4.54        3.00      2.24 o
   5   1  13     1691.92     1591.21     79.15 o
   6   1  13     2394.49     2538.09     39.42 o
   7   1  13        0.61       -0.19      3.19 o
   8   1  13     1312.07     1309.28     28.12 o
   9   1  13      127.39      153.87     11.47 o
  10   1  13      395.27      439.76     12.89 o
 -12   2  13      498.87      471.69     22.62 o
 -11   2  13       38.70       67.67     28.80 o
 -10   2  13        0.55       -6.44      4.89 o
  -9   2  13      127.10      114.14      7.55 o
  -8   2  13     1826.37     1823.41     33.37 o
  -7   2  13      179.84      186.73     19.12 o
  -6   2  13        6.12        3.47      6.03 o
  -5   2  13      950.04      944.93     14.55 o
  -4   2  13        0.14        4.72      2.09 o
  -3   2  13      677.13      619.54     25.98 o
  -2   2  13       84.99      105.82      2.25 o
  -1   2  13      849.66      831.42     10.28 o
   0   2  13       43.06       31.60      8.80 o
   1   2  13      366.31      362.98     10.38 o
   2   2  13     1133.74     1155.46     14.92 o
   3   2  13      128.69      110.62      8.97 o
   4   2  13        3.36       -5.97      5.62 o
   5   2  13      271.79      300.10     35.01 o
   6   2  13      275.49      326.61      8.92 o
   7   2  13       49.08       60.01      8.44 o
   8   2  13      581.39      539.28     51.96 o
   9   2  13      887.31      950.23    119.38 o
  10   2  13       16.21       21.73      7.76 o
 -12   3  13       63.88       14.59     10.83 o
 -11   3  13      113.25      107.27     34.22 o
 -10   3  13       12.21        7.39     29.27 o
  -9   3  13        1.97       -9.40      9.40 o
  -8   3  13      110.92       95.28      5.13 o
  -7   3  13      880.10      924.46     18.34 o
  -6   3  13       40.53       46.79      6.41 o
  -5   3  13     1601.41     1533.19     25.87 o
  -4   3  13     1568.38     1632.10     81.27 o
  -3   3  13      442.76      442.47      6.60 o
  -2   3  13      598.21      560.24      8.59 o
  -1   3  13      704.34      631.52     26.94 o
   0   3  13      429.70      445.48      8.85 o
   1   3  13      843.68      888.98     25.96 o
   2   3  13     1172.95     1228.97     17.76 o
   3   3  13       63.80       59.77      4.27 o
   4   3  13       14.81       14.99      4.10 o
   5   3  13     1979.94     1948.93     52.21 o
   6   3  13      603.23      641.93     14.24 o
   7   3  13     1907.19     1944.33     36.28 o
   8   3  13        0.00        4.82      3.95 o
   9   3  13        8.40       17.11     10.53 o
  10   3  13       18.27       13.57      9.44 o
 -11   4  13      505.92      494.51     45.68 o
 -10   4  13       46.29       25.39      6.58 o
  -9   4  13       92.86      134.42     18.33 o
  -8   4  13      174.63      208.28      9.22 o
  -7   4  13     2711.21     2631.61     46.42 o
  -6   4  13       17.15        4.45      4.14 o
  -5   4  13      195.66      197.40      5.78 o
  -4   4  13      886.51      944.11     25.62 o
  -3   4  13     2946.50     2970.42     39.59 o
  -2   4  13     2326.01     2227.67    139.06 o
  -1   4  13      315.93      291.66     18.65 o
   0   4  13     7821.08     8209.72    170.78 o
   1   4  13      660.34      637.33     24.27 o
   2   4  13       12.02       11.67      1.75 o
   3   4  13      662.45      654.53     11.68 o
   4   4  13     4675.61     4590.32     68.76 o
   5   4  13      319.83      282.19      8.04 o
   6   4  13     1346.06     1408.09     76.53 o
   7   4  13       18.50       24.03      5.47 o
   8   4  13      234.68      232.18      9.38 o
   9   4  13        1.50        1.45     15.06 o
  10   4  13        2.45        0.35     10.49 o
 -11   5  13      137.30      149.11     11.56 o
 -10   5  13        8.09       -1.88      9.06 o
  -9   5  13       32.14       31.81      6.84 o
  -8   5  13      105.70      126.65      7.19 o
  -7   5  13       77.47       88.75     11.24 o
  -6   5  13      671.55      637.36     23.52 o
  -5   5  13       34.51       33.02      7.16 o
  -4   5  13       23.78       22.26      8.08 o
  -3   5  13     1867.96     1911.00     62.55 o
  -2   5  13      276.96      294.42      7.66 o
  -1   5  13      663.23      643.85     15.27 o
   0   5  13      343.73      374.49      9.98 o
   1   5  13      119.58      128.23     10.02 o
   2   5  13     1608.55     1594.88     22.61 o
   3   5  13       39.33       24.17      3.23 o
   4   5  13     1051.73     1024.93     19.30 o
   5   5  13      341.75      304.89      8.61 o
   6   5  13      312.02      332.73     13.80 o
   7   5  13      104.09      110.70      6.47 o
   8   5  13      644.10      567.91     17.77 o
   9   5  13       99.24       93.05      7.39 o
  10   5  13        0.34        1.13      9.06 o
 -11   6  13      398.71      340.42     14.52 o
 -10   6  13        0.13        6.86     22.41 o
  -9   6  13        6.25       24.16      7.26 o
  -8   6  13     1568.76     1454.11     34.19 o
  -7   6  13      410.32      411.32     31.15 o
  -6   6  13     1639.87     1627.52     29.87 o
  -5   6  13      107.19       96.09     16.58 o
  -4   6  13      150.17      153.38      7.91 o
  -3   6  13      512.51      513.61     13.74 o
  -2   6  13     6856.96     7013.38    271.36 o
  -1   6  13      978.48     1006.94     19.56 o
   0   6  13      234.08      219.20     11.67 o
   1   6  13      114.28      118.21     11.58 o
   2   6  13      575.39      561.81     17.86 o
   3   6  13       71.12       66.02      9.68 o
   4   6  13        1.10        0.80      2.56 o
   5   6  13     1290.00     1456.05     77.04 o
   6   6  13     1151.74     1062.23     24.53 o
   7   6  13       49.95       36.59      9.74 o
   8   6  13      357.19      397.24     13.32 o
   9   6  13       45.66       29.16      7.50 o
 -11   7  13       27.66       66.15     21.64 o
 -10   7  13        0.11       -9.64      6.43 o
  -9   7  13      157.55      174.87     11.75 o
  -8   7  13      378.49      333.74     13.55 o
  -7   7  13       52.57       53.69     11.54 o
  -6   7  13      582.44      580.01     17.75 o
  -5   7  13       38.41       35.49      3.20 o
  -4   7  13     2712.34     2652.49     45.18 o
  -3   7  13        2.71        3.31      2.80 o
  -2   7  13     1461.81     1420.12     51.91 o
  -1   7  13     2778.11     2966.56    137.39 o
   0   7  13      518.59      524.88     13.63 o
   1   7  13      718.02      702.55     17.11 o
   2   7  13     2431.96     2387.16     36.88 o
   3   7  13     4314.63     4332.63    198.04 o
   4   7  13        7.87        5.23      4.51 o
   5   7  13      328.92      332.77     27.58 o
   6   7  13      480.26      464.17     20.04 o
   7   7  13      640.30      652.63     90.22 o
   8   7  13      112.24      153.92     32.13 o
   9   7  13      151.20      139.29     12.54 o
 -10   8  13        0.00       22.88      5.25 o
  -9   8  13      312.27      250.18     11.23 o
  -8   8  13      958.42      954.11     62.77 o
  -7   8  13      638.23      597.25     16.30 o
  -6   8  13       30.39       32.94      6.22 o
  -5   8  13     1286.38     1300.35     25.21 o
  -4   8  13     1538.94     1576.08     31.55 o
  -3   8  13        0.67        2.73      6.39 o
  -2   8  13       51.75       50.93      4.33 o
  -1   8  13     1084.56     1130.26     26.04 o
   0   8  13     2895.05     3031.07     82.59 o
   1   8  13      257.89      245.87      9.31 o
   2   8  13        0.47        8.69      4.93 o
   3   8  13       25.66       67.40      5.51 o
   4   8  13       24.04       16.92      5.49 o
   5   8  13      398.99      409.05     42.49 o
   6   8  13       56.17       42.51      5.89 o
   7   8  13      343.36      307.76     26.04 o
   8   8  13       61.80       56.42      8.52 o
   9   8  13        3.43       -8.44      6.18 o
 -10   9  13      174.70      158.78      8.94 o
  -9   9  13       63.92       38.73      7.08 o
  -8   9  13      224.34      264.10     21.81 o
  -7   9  13       87.60       75.24      6.71 o
  -6   9  13        0.98       -0.72      8.44 o
  -5   9  13      326.61      283.71     16.53 o
  -4   9  13      162.86      122.78     20.47 o
  -3   9  13      150.37      123.23     13.87 o
  -2   9  13      366.14      339.23     16.96 o
  -1   9  13       85.34       50.38      7.14 o
   0   9  13      351.51      312.09     10.25 o
   1   9  13     1134.43     1226.75     87.27 o
   2   9  13      107.87       87.84     11.58 o
   3   9  13      305.24      289.95     13.05 o
   4   9  13       24.08       11.77      4.82 o
   5   9  13      216.10      212.43     48.15 o
   6   9  13      169.59      155.84     18.80 o
   7   9  13      678.59      590.31     38.61 o
   8   9  13      364.14      401.64     31.38 o
  -9  10  13      170.98      176.74     18.42 o
  -8  10  13      599.74      584.06     21.73 o
  -7  10  13       87.17       89.18     37.83 o
  -6  10  13       23.62       23.43     11.67 o
  -5  10  13      337.47      339.00     21.36 o
  -4  10  13     2163.44     2080.96     38.77 o
  -3  10  13       50.99       38.87      5.72 o
  -2  10  13      957.40      933.19     22.77 o
  -1  10  13     1422.50     1274.48     43.67 o
   0  10  13      166.74      171.20     10.62 o
   1  10  13       32.15       26.82      8.27 o
   2  10  13      211.07      230.62     25.29 o
   3  10  13      292.00      294.59     22.80 o
   4  10  13       22.99       23.02      4.74 o
   5  10  13      273.99      323.06     22.32 o
   6  10  13      336.09      401.61     15.66 o
   7  10  13       35.88       56.75      9.15 o
   8  10  13      669.12      549.83     26.04 o
  -9  11  13        6.69        2.28     10.34 o
  -8  11  13        9.36        8.21     12.03 o
  -7  11  13       55.65       66.73      9.44 o
  -6  11  13      624.83      592.68     50.55 o
  -5  11  13      110.30      111.67      8.20 o
  -4  11  13       11.71       11.34      3.14 o
  -3  11  13      136.95      132.87     23.88 o
  -2  11  13        0.15       -2.74      5.09 o
  -1  11  13       12.56       18.46     11.13 o
   0  11  13       41.72       37.89      5.51 o
   1  11  13      221.29      192.20     15.00 o
   2  11  13      687.51      680.44     17.95 o
   3  11  13      163.17      190.85      8.71 o
   4  11  13        8.54        5.92      5.00 o
   5  11  13      120.89      110.38     12.14 o
   6  11  13       41.89       42.45     10.11 o
   7  11  13       20.19       39.04      8.45 o
  -8  12  13       33.02       22.33     19.44 o
  -7  12  13      503.59      467.23     19.86 o
  -6  12  13      375.45      322.77     12.76 o
  -5  12  13      108.77      112.20      6.32 o
  -4  12  13        3.66       -2.02      2.61 o
  -3  12  13      266.75      252.32     23.18 o
  -2  12  13      116.38       89.11     27.39 o
  -1  12  13       31.83       28.96      5.51 o
   0  12  13      289.32      324.91     11.88 o
   1  12  13      690.97      655.45     36.87 o
   2  12  13       46.41       96.35      9.44 o
   3  12  13        0.78       19.81      8.55 o
   4  12  13     1247.15     1337.44     70.12 o
   5  12  13       15.06       15.58      7.26 o
   6  12  13      789.14      849.52     50.25 o
  -7  13  13        6.07       16.88     10.83 o
  -6  13  13       29.33       58.66     15.45 o
  -5  13  13      167.35      127.80     16.66 o
  -4  13  13        8.39       19.55     10.11 o
  -3  13  13       91.77       69.58     17.80 o
  -2  13  13       60.43       73.70      6.95 o
  -1  13  13     1120.45     1163.66     28.57 o
   0  13  13       62.26       74.86      6.92 o
   1  13  13        1.14       -7.99      5.33 o
   2  13  13        2.33       13.78      5.57 o
   3  13  13       79.13       74.75     43.84 o
   4  13  13      525.75      611.68     51.19 o
   5  13  13       44.23       47.52     12.03 o
  -6  14  13       28.02       53.71     11.67 o
  -5  14  13      391.58      495.59     42.26 o
  -4  14  13      126.07       89.77     34.54 o
  -3  14  13      355.51      402.20     20.34 o
  -2  14  13      442.48      425.38     20.05 o
  -1  14  13       13.69        6.36      9.59 o
   0  14  13      110.51      122.60     36.21 o
   1  14  13      109.86      103.18      8.12 o
   2  14  13       48.81       46.35      6.58 o
   3  14  13      102.22       80.37     21.64 o
   4  14  13       93.62       69.26      9.17 o
  -4  15  13       15.65       27.41     20.30 o
  -3  15  13        1.50        3.13     20.30 o
  -2  15  13      122.22       86.98      9.77 o
  -1  15  13      215.57      209.96     10.66 o
   0  15  13      159.74      119.76     36.25 o
   1  15  13      176.42      181.81     24.40 o
   2  15  13      807.57      793.46     26.26 o
 -12   0  14      185.99      157.39     16.54 o
 -11   0  14      306.18      332.94     21.92 o
 -10   0  14       66.00       57.19     10.26 o
  -9   0  14     1328.24     1237.25     35.46 o
  -8   0  14      520.92      575.35     17.67 o
  -7   0  14      371.71      376.00     13.54 o
  -6   0  14      124.54       89.19      3.65 o
  -5   0  14     5545.66     5584.79    104.34 o
  -4   0  14     2356.17     2467.97     48.17 o
  -3   0  14     4775.33     4900.02     92.31 o
  -2   0  14    20834.21    21877.89    395.81 o
  -1   0  14      350.12      286.55      6.58 o
   0   0  14      195.63      234.66      5.34 o
   1   0  14      696.96      665.10     13.99 o
   2   0  14      285.62      209.24      5.60 o
   3   0  14      753.77      762.45     15.00 o
   4   0  14    18114.31    18826.07    340.54 o
   5   0  14     1963.70     1848.06     38.35 o
   6   0  14       56.50       43.20      4.85 o
   7   0  14     2614.39     2565.24     66.78 o
   8   0  14       24.03       24.82      5.23 o
   9   0  14       60.00       56.02      7.56 o
  10   0  14        4.54       -3.38      5.64 o
 -12   1  14       78.09       80.01     19.04 o
 -11   1  14      201.58      150.72     11.76 o
 -10   1  14        5.58       11.24     19.19 o
  -9   1  14      789.49      763.24     34.23 o
  -8   1  14       74.05       66.01      4.43 o
  -7   1  14      236.47      205.13     26.17 o
  -6   1  14       92.46      113.80      3.89 o
  -5   1  14      104.56       98.37      5.25 o
  -4   1  14      234.19      224.40      4.93 o
  -3   1  14     3365.38     3390.32     97.03 o
  -2   1  14       10.12       -1.64      1.99 o
  -1   1  14        3.47       14.37      2.22 o
   0   1  14     2162.47     2219.42     31.98 o
   1   1  14     1477.67     1494.78     33.01 o
   2   1  14      663.28      706.39     22.20 o
   3   1  14      470.22      476.39     24.25 o
   4   1  14       46.76       41.54      5.85 o
   5   1  14     1790.23     1952.10     72.49 o
   6   1  14      988.16     1040.56     25.66 o
   7   1  14        4.27       13.96      6.20 o
   8   1  14       43.56       43.67      7.90 o
   9   1  14      307.24      311.39     10.20 o
  10   1  14       49.59       37.95      5.05 o
 -11   2  14       90.64      101.66     22.20 o
 -10   2  14      343.10      322.62     15.51 o
  -9   2  14      203.34      209.24     10.11 o
  -8   2  14       43.05       41.04      6.84 o
  -7   2  14      334.69      319.76     11.73 o
  -6   2  14       93.14       99.15      3.98 o
  -5   2  14      285.54      310.45      6.50 o
  -4   2  14     1974.84     2094.61    118.74 o
  -3   2  14       95.78       92.72      3.91 o
  -2   2  14        4.46        7.54      1.71 o
  -1   2  14     1499.63     1595.25     44.25 o
   0   2  14       55.35       62.95      3.33 o
   1   2  14       59.58       74.46      2.47 o
   2   2  14      602.22      605.98      8.77 o
   3   2  14      850.79      798.60     12.76 o
   4   2  14     1022.18      932.72     20.17 o
   5   2  14      104.71       73.56      3.83 o
   6   2  14     1277.38     1259.02     44.27 o
   7   2  14        4.09        2.43      3.05 o
   8   2  14       43.88       46.55     13.61 o
   9   2  14      262.07      271.40     53.07 o
  10   2  14      479.46      492.09     14.67 o
 -11   3  14        7.99       -1.34      5.68 o
 -10   3  14        3.27       -3.04      9.17 o
  -9   3  14       95.66       84.40      6.50 o
  -8   3  14     1268.91     1219.45     23.45 o
  -7   3  14       97.06      106.03      8.97 o
  -6   3  14      614.04      625.39     20.85 o
  -5   3  14      639.09      683.33     11.93 o
  -4   3  14        4.42        2.40      3.55 o
  -3   3  14      743.70      683.37     29.59 o
  -2   3  14      224.00      183.65      6.19 o
  -1   3  14     3864.35     3986.15     58.81 o
   0   3  14       37.01       29.14      3.27 o
   1   3  14     2270.66     2121.77     25.27 o
   2   3  14      502.15      454.25      7.53 o
   3   3  14     2790.71     2932.86     64.86 o
   4   3  14       92.98       78.40      8.18 o
   5   3  14      142.88      166.84     10.75 o
   6   3  14      363.85      406.65     42.43 o
   7   3  14        4.68       14.15      7.91 o
   8   3  14      540.79      579.99     17.37 o
   9   3  14      109.07      169.80     10.11 o
  10   3  14      122.81      144.73     17.01 o
 -11   4  14       10.98       -3.31     11.26 o
 -10   4  14       50.03       32.84      9.61 o
  -9   4  14      314.56      389.46     12.61 o
  -8   4  14        0.07       -8.69      6.39 o
  -7   4  14        3.29       -4.55      3.38 o
  -6   4  14      727.83      826.82     16.15 o
  -5   4  14      266.39      246.46      7.09 o
  -4   4  14      512.61      496.08     10.33 o
  -3   4  14      513.68      504.86     12.22 o
  -2   4  14     1144.56     1152.09     20.95 o
  -1   4  14       72.71       68.70      3.97 o
   0   4  14       40.21       61.89      6.35 o
   1   4  14       49.44       58.43      3.20 o
   2   4  14      533.15      498.15     31.09 o
   3   4  14     1787.40     1753.14     27.67 o
   4   4  14      492.92      482.70     11.44 o
   5   4  14       30.06       17.33      4.51 o
   6   4  14       21.49       19.90      9.64 o
   7   4  14      198.97      149.12     10.43 o
   8   4  14        1.29       16.94      7.71 o
   9   4  14       32.70       29.86     16.34 o
  10   4  14        4.20        4.48      7.21 o
 -11   5  14       13.56       11.55      8.46 o
 -10   5  14        3.77       14.02     23.73 o
  -9   5  14      260.23      237.24     35.14 o
  -8   5  14      187.56      222.39     41.42 o
  -7   5  14      405.12      366.99     11.00 o
  -6   5  14     2632.44     2631.19     45.69 o
  -5   5  14      453.13      443.73     10.09 o
  -4   5  14      157.17      156.57      5.07 o
  -3   5  14       50.31       64.75      5.94 o
  -2   5  14      119.37      115.90      6.22 o
  -1   5  14      873.43      932.47     59.18 o
   0   5  14      249.83      258.38     35.06 o
   1   5  14     1021.78     1000.65     21.77 o
   2   5  14     3983.04     3855.60     56.41 o
   3   5  14       55.81       45.01      3.65 o
   4   5  14      627.95      628.62     42.98 o
   5   5  14      985.25     1031.21     59.13 o
   6   5  14      261.00      226.99     10.53 o
   7   5  14       36.61       29.58      7.75 o
   8   5  14      293.58      291.34     19.66 o
   9   5  14      136.45      131.81      8.23 o
 -11   6  14      152.53      150.16      8.54 o
 -10   6  14      253.20      214.86     17.11 o
  -9   6  14       26.62       42.11     11.99 o
  -8   6  14      366.55      359.19     11.79 o
  -7   6  14     1138.52     1156.78     27.07 o
  -6   6  14        2.47       26.02     23.52 o
  -5   6  14     1161.28     1160.77     21.49 o
  -4   6  14     1651.46     1681.16    133.20 o
  -3   6  14      352.96      324.93     44.22 o
  -2   6  14      892.78      844.76     16.31 o
  -1   6  14     1559.03     1511.80     36.21 o
   0   6  14      248.76      209.80      9.58 o
   1   6  14       25.99       25.55      4.68 o
   2   6  14      517.57      516.36      8.80 o
   3   6  14      159.95      200.80     10.09 o
   4   6  14      439.11      405.94     20.13 o
   5   6  14        7.06        4.49      3.55 o
   6   6  14      264.23      316.18     13.08 o
   7   6  14      239.17      232.68      9.95 o
   8   6  14       31.60       32.24     11.13 o
   9   6  14      123.26       87.00     10.13 o
 -10   7  14       79.33       75.45     17.37 o
  -9   7  14       87.91      100.79     24.85 o
  -8   7  14      247.91      209.71      9.25 o
  -7   7  14      311.91      284.60     23.31 o
  -6   7  14     1037.29      990.18     37.20 o
  -5   7  14       27.74       29.24     10.89 o
  -4   7  14     5253.85     5304.37    127.09 o
  -3   7  14      125.12      128.32      7.86 o
  -2   7  14     1360.31     1455.86     71.29 o
  -1   7  14        0.19        1.96     12.77 o
   0   7  14     3475.06     3388.67    127.99 o
   1   7  14       64.92       51.92     18.63 o
   2   7  14     1378.01     1386.87     29.66 o
   3   7  14       18.66       -8.71      8.78 o
   4   7  14     1709.23     1650.25     42.53 o
   5   7  14     1218.86     1136.52     26.59 o
   6   7  14      212.23      226.98      9.94 o
   7   7  14       40.25       34.00      5.44 o
   8   7  14      379.94      381.94     76.99 o
   9   7  14     1125.86     1181.00     93.28 o
 -10   8  14        1.12       -6.78      4.76 o
  -9   8  14      493.61      471.53     16.45 o
  -8   8  14       59.60       54.32     11.13 o
  -7   8  14       14.87       28.45      3.99 o
  -6   8  14      595.81      562.96     16.00 o
  -5   8  14       65.88       41.52      8.12 o
  -4   8  14      925.93      931.26     24.98 o
  -3   8  14       12.67        4.55      4.89 o
  -2   8  14     3876.05     3750.82     72.42 o
  -1   8  14       33.49       60.73     20.12 o
   0   8  14       58.59       54.78      6.22 o
   1   8  14     1565.65     1657.95    134.01 o
   2   8  14      827.46      943.26     37.22 o
   3   8  14        6.65       -2.59     13.50 o
   4   8  14     2219.80     2069.26     67.92 o
   5   8  14       12.39       21.51      8.25 o
   6   8  14        2.68        8.68      4.80 o
   7   8  14      175.70      145.43     18.88 o
   8   8  14       13.37       33.61     25.55 o
  -9   9  14       58.80       71.06      6.64 o
  -8   9  14      246.13      205.59     10.15 o
  -7   9  14       69.84       74.58      6.99 o
  -6   9  14       72.15       49.76      7.09 o
  -4   9  14      725.69      734.32     15.59 o
  -3   9  14      239.90      241.84     10.87 o
  -2   9  14      443.63      427.50     26.09 o
  -1   9  14     1373.92     1207.97     26.86 o
   0   9  14      324.10      313.94     18.71 o
   1   9  14      625.28      584.85     15.43 o
   2   9  14      181.83      222.88     30.40 o
   3   9  14       66.09       53.76     13.59 o
   4   9  14     1283.84     1398.14     45.44 o
   5   9  14       96.46       76.82      7.14 o
   6   9  14      272.06      343.03     30.32 o
   7   9  14        1.75      -10.46      6.97 o
   8   9  14        6.57        4.95      6.51 o
  -9  10  14       90.85       97.66     10.19 o
  -8  10  14      338.87      290.41     32.30 o
  -7  10  14      100.11       95.50      7.60 o
  -6  10  14      747.56      747.52     30.08 o
  -5  10  14       44.98       39.65     19.74 o
  -4  10  14       12.81       26.87      6.34 o
  -3  10  14      263.49      265.35     10.41 o
  -2  10  14      151.35      147.78     32.54 o
  -1  10  14      119.69       96.38     10.43 o
   0  10  14       44.92       44.66     26.51 o
   1  10  14        1.98        9.62      5.38 o
   2  10  14      133.21      154.10     10.20 o
   3  10  14     2095.41     2035.55     44.66 o
   4  10  14       68.56       93.26      7.20 o
   5  10  14      338.51      373.18     27.30 o
   6  10  14      432.54      395.33     40.33 o
   7  10  14       38.35        6.42      6.98 o
  -8  11  14      468.54      425.10     17.18 o
  -7  11  14      204.59      189.77     17.86 o
  -6  11  14      132.74      102.37      5.91 o
  -5  11  14       26.57       11.93      8.42 o
  -4  11  14       29.11       30.53      9.44 o
  -3  11  14      243.16      266.46      9.82 o
  -2  11  14      309.04      285.96     45.87 o
  -1  11  14     1020.37     1042.20     88.30 o
   0  11  14      135.97      122.99     17.92 o
   1  11  14     3551.85     3576.87    145.21 o
   2  11  14       96.58      118.71      7.80 o
   3  11  14       84.78      120.53     32.41 o
   4  11  14       59.91       72.24     13.63 o
   5  11  14       84.73       69.81      6.76 o
   6  11  14      618.39      648.78     38.50 o
   7  11  14        7.08       21.03     16.19 o
  -7  12  14       38.71       53.99     11.69 o
  -6  12  14       35.33       35.05     29.70 o
  -5  12  14      164.37      135.77     25.27 o
  -4  12  14      172.31      120.65     10.17 o
  -3  12  14       79.77       84.49     12.43 o
  -2  12  14      190.72      173.37      9.16 o
  -1  12  14       38.66       39.29      6.89 o
   0  12  14        7.56       14.29      5.33 o
   1  12  14       14.06       31.93      7.50 o
   2  12  14      299.76      339.94     12.29 o
   3  12  14       22.30       23.62      6.63 o
   4  12  14       27.16       44.87     15.79 o
   5  12  14        4.16        7.03     12.61 o
   6  12  14        5.11       23.31      9.74 o
  -6  13  14      210.18      214.24     14.24 o
  -5  13  14       11.88       10.70     20.29 o
  -4  13  14       20.60       12.32      6.31 o
  -3  13  14       10.47       19.71      7.14 o
  -2  13  14      549.55      639.52     18.83 o
  -1  13  14       35.37       35.26      9.96 o
   0  13  14       46.43       26.42     16.17 o
   1  13  14      545.09      490.76     17.65 o
   2  13  14       43.54       56.52      7.14 o
   3  13  14      200.04      260.15     12.59 o
   4  13  14       31.35       24.01     14.48 o
   5  13  14       80.07       71.95     24.48 o
  -5  14  14      136.97      159.22     20.13 o
  -4  14  14      402.17      443.61     57.15 o
  -3  14  14      348.17      336.39     53.52 o
  -2  14  14       66.13       77.54      9.00 o
  -1  14  14       17.62       21.45      9.57 o
   0  14  14       20.09       17.48      6.22 o
   1  14  14       61.90       77.66     11.67 o
   2  14  14       51.79       42.88     14.12 o
   3  14  14      528.15      541.31     19.35 o
   4  14  14       42.67       -1.50      8.99 o
  -3  15  14       24.58       32.07      9.89 o
  -2  15  14        1.79       12.46      6.74 o
  -1  15  14       16.86       25.51     24.68 o
   0  15  14       25.91       38.18     17.45 o
   1  15  14     1449.98     1409.01    138.97 o
   2  15  14        9.76        3.61     21.11 o
 -11   1  15       98.68       87.18     36.21 o
 -10   1  15      316.69      331.18     47.17 o
  -9   1  15      348.76      362.29     13.63 o
  -8   1  15      879.78      859.77     17.27 o
  -7   1  15      335.19      340.64     39.91 o
  -6   1  15      418.58      427.63     23.24 o
  -5   1  15        5.82       14.80      3.06 o
  -4   1  15      181.28      187.43      5.85 o
  -3   1  15      166.05      143.62      3.62 o
  -2   1  15      862.07      913.94     28.63 o
  -1   1  15     1972.00     1963.89     30.12 o
   0   1  15      131.51      126.29      3.68 o
   1   1  15     2484.06     2584.02     30.67 o
   2   1  15        0.08       -2.58      1.72 o
   3   1  15     3865.87     3836.22    103.10 o
   4   1  15     1316.95     1469.42     22.85 o
   5   1  15      907.93      835.58     29.16 o
   6   1  15     1059.74      985.46     28.01 o
   7   1  15      213.17      170.42     10.11 o
   8   1  15      241.04      272.66     11.81 o
   9   1  15      312.00      406.00     13.53 o
  10   1  15      212.82      230.26     33.75 o
 -11   2  15      557.06      562.97     43.26 o
 -10   2  15      220.80      241.83     19.85 o
  -9   2  15      740.02      801.94     58.99 o
  -8   2  15      155.49      191.42      6.83 o
  -7   2  15     1129.65     1143.54     22.72 o
  -6   2  15      952.41      953.31     41.34 o
  -5   2  15       46.02       42.08      4.12 o
  -4   2  15     1177.05     1198.24     22.82 o
  -3   2  15     4420.93     4753.15     68.74 o
  -2   2  15       69.86       54.89      2.29 o
  -1   2  15      147.13      161.12      5.13 o
   0   2  15      926.10      886.53     11.43 o
   1   2  15       23.21       38.58      2.09 o
   2   2  15     1495.74     1511.53     19.20 o
   3   2  15      201.44      200.94      9.64 o
   4   2  15       51.22       45.23      6.60 o
   5   2  15       71.60       89.54      3.89 o
   6   2  15     1014.97     1039.46     29.38 o
   7   2  15      352.64      374.44     10.10 o
   8   2  15      205.00      185.26      6.72 o
   9   2  15       71.42       84.05      6.57 o
 -11   3  15       17.42        9.94      6.82 o
 -10   3  15      252.25      196.76      9.97 o
  -9   3  15      342.56      343.21     15.21 o
  -8   3  15      751.64      734.84     46.91 o
  -7   3  15       14.69       15.35      5.09 o
  -6   3  15       13.16        7.14      2.99 o
  -5   3  15      524.55      482.97     26.15 o
  -4   3  15       12.24       17.24      6.03 o
  -3   3  15       93.93       88.24      7.84 o
  -2   3  15     2780.61     2714.77     45.50 o
  -1   3  15      162.71      216.30      6.33 o
   0   3  15      720.95      706.42     12.62 o
   1   3  15      888.14      842.63     11.15 o
   2   3  15      304.65      279.09     12.33 o
   3   3  15      351.16      339.29     19.42 o
   4   3  15       52.79       46.86      6.00 o
   5   3  15       46.76       30.32      5.64 o
   6   3  15      625.02      626.99     19.29 o
   7   3  15     1816.55     1852.19     35.85 o
   8   3  15       69.31       74.89      5.79 o
   9   3  15      293.63      289.79     11.38 o
 -11   4  15       84.05       87.66      9.29 o
 -10   4  15       28.53       30.26     14.08 o
  -9   4  15      797.18      736.03     20.04 o
  -8   4  15      381.41      385.78     32.07 o
  -7   4  15       38.84       57.82     13.33 o
  -6   4  15      160.97      159.50      8.80 o
  -5   4  15      286.38      289.37     25.38 o
  -4   4  15      710.21      722.85     13.95 o
  -3   4  15       76.22       68.74      2.20 o
  -2   4  15     2934.14     3156.05     53.14 o
  -1   4  15       74.29       71.18      5.83 o
   0   4  15     1174.78     1147.65     34.05 o
   1   4  15        6.92        3.53     16.30 o
   2   4  15     1488.16     1486.61     19.36 o
   3   4  15     2946.89     2900.58     58.35 o
   4   4  15        2.05        9.45      6.19 o
   5   4  15        1.22        8.56      6.02 o
   6   4  15       77.42       56.41     12.56 o
   7   4  15      321.75      249.50     33.76 o
   8   4  15      186.59      201.94      9.26 o
   9   4  15      588.66      611.22     24.93 o
 -11   5  15        0.52       -2.00      6.58 o
 -10   5  15       13.70       12.97     16.73 o
  -9   5  15       25.70       24.87     13.35 o
  -8   5  15      489.46      423.18     13.41 o
  -7   5  15       20.23       21.55      4.83 o
  -6   5  15     1112.49     1105.13     27.69 o
  -5   5  15      135.38      135.52     26.62 o
  -4   5  15      145.56      135.19     14.78 o
  -3   5  15      476.11      450.52     62.17 o
  -2   5  15     2560.27     2532.07     44.16 o
  -1   5  15      432.51      420.21     15.12 o
   0   5  15       13.85       16.61      3.44 o
   1   5  15        0.95        3.92      3.61 o
   2   5  15     1709.83     1730.04     25.82 o
   3   5  15     2644.47     2722.24     47.38 o
   4   5  15      198.27      192.10      6.28 o
   5   5  15      100.23      119.00      6.63 o
   6   5  15      460.81      445.62     34.10 o
   7   5  15      368.59      362.43     28.71 o
   8   5  15        5.87       15.56      6.67 o
 -10   6  15      174.68      148.87     11.30 o
  -9   6  15       90.55       96.74     36.38 o
  -8   6  15      139.78      161.30      7.67 o
  -7   6  15      215.43      222.88      9.28 o
  -6   6  15        0.45        8.21      3.55 o
  -5   6  15       30.31       25.48      5.25 o
  -4   6  15     1481.57     1495.69     27.02 o
  -3   6  15     1738.92     1724.85     91.93 o
  -2   6  15        2.35        5.21      3.91 o
  -1   6  15     1194.61     1238.76     64.07 o
   0   6  15      967.15      941.95     59.48 o
   1   6  15       16.43        6.68      3.85 o
   2   6  15      153.29      119.27     29.38 o
   3   6  15      676.76      626.05     13.59 o
   4   6  15       45.63       23.79      6.82 o
   5   6  15      120.48      128.21     32.75 o
   6   6  15      677.20      682.21     22.30 o
   7   6  15       46.27       26.00      4.87 o
   8   6  15        5.80       12.82      6.22 o
   9   6  15       44.76       33.94     22.39 o
 -10   7  15       82.25      100.70     20.47 o
  -9   7  15        0.94        2.90     19.91 o
  -8   7  15      347.34      324.09     12.04 o
  -7   7  15      130.62       98.89     10.02 o
  -6   7  15        0.19       -5.00      3.34 o
  -5   7  15      217.21      202.01      8.23 o
  -4   7  15        6.99       12.75      4.14 o
  -3   7  15      429.96      458.26     15.79 o
  -2   7  15     2286.72     2389.94     53.09 o
  -1   7  15     1947.48     1966.46     74.90 o
   0   7  15     1161.01     1119.86     78.26 o
   1   7  15     3038.59     3310.39    156.34 o
   2   7  15     1253.81     1288.81     23.24 o
   3   7  15        7.61        2.97      5.64 o
   4   7  15     1055.39      925.54     49.48 o
   5   7  15      426.43      398.78     35.21 o
   6   7  15     1145.39     1244.87     31.38 o
   7   7  15      266.70      251.38     39.39 o
 -10   8  15       40.05       37.84      8.12 o
  -9   8  15       34.66       29.03      7.37 o
  -8   8  15      945.57      867.16     25.93 o
  -7   8  15       53.75       33.55     12.67 o
  -6   8  15     1552.08     1467.06     33.50 o
  -5   8  15        2.42        2.16      1.95 o
  -4   8  15        3.00       -2.97      3.76 o
  -3   8  15     1061.71     1111.07     31.02 o
  -2   8  15       44.99       48.58     15.00 o
  -1   8  15       26.08       13.45      5.43 o
   0   8  15      783.74      727.15     18.55 o
   1   8  15      861.21      867.85     21.34 o
   2   8  15       19.21       17.15     13.55 o
   3   8  15        4.94        7.10      9.04 o
   4   8  15       93.31       86.49     10.64 o
   5   8  15        1.96       -2.73      4.80 o
   6   8  15        2.48       12.89     17.63 o
   7   8  15       53.48       36.11      6.54 o
   8   8  15       58.71       68.47      9.04 o
  -9   9  15        1.90        6.53      4.49 o
  -8   9  15      266.94      291.83     12.33 o
  -7   9  15      187.55      231.99      8.66 o
  -6   9  15        0.05        5.72      8.23 o
  -5   9  15      942.76      923.98     22.59 o
  -4   9  15        0.02       -8.34      8.85 o
  -3   9  15      342.67      345.80     13.69 o
  -2   9  15      644.44      619.76     31.45 o
  -1   9  15      478.67      484.12     14.32 o
   0   9  15       21.57       11.07     19.98 o
   1   9  15      752.44      673.07     59.14 o
   2   9  15      247.02      194.39     10.51 o
   3   9  15       20.92       26.35      5.82 o
   4   9  15        2.97       -6.77      4.51 o
   5   9  15       95.56       70.76      6.47 o
   6   9  15      119.82      133.38     13.12 o
   7   9  15      218.91      192.40     17.97 o
  -9  10  15      183.47      128.78      8.37 o
  -8  10  15      205.44      229.05     23.05 o
  -7  10  15      418.11      435.91     24.57 o
  -6  10  15      372.53      360.52     12.48 o
  -5  10  15       42.84       51.08     30.47 o
  -4  10  15      101.41      146.03      9.59 o
  -3  10  15      916.35      886.04     96.07 o
  -2  10  15        0.02        1.02      9.04 o
  -1  10  15       66.17       47.44     25.51 o
   0  10  15      358.92      321.09     12.20 o
   1  10  15     1798.76     1795.40    118.81 o
   2  10  15      317.99      288.28     37.37 o
   3  10  15      217.38      171.37      8.02 o
   4  10  15      778.64      873.77     57.17 o
   5  10  15       76.19       80.99     30.15 o
   6  10  15      427.44      447.01     49.80 o
   7  10  15      133.62      117.43     38.52 o
  -8  11  15       28.75        6.56     21.28 o
  -7  11  15       84.04       93.30     11.16 o
  -6  11  15      199.97      233.68     21.00 o
  -5  11  15        0.54      -14.10      9.40 o
  -4  11  15       33.35       46.16     13.57 o
  -3  11  15        0.10       -3.38      7.48 o
  -2  11  15        5.77      -13.00     14.31 o
  -1  11  15      690.42      792.23     28.18 o
   0  11  15        0.23       -4.59      8.29 o
   1  11  15      178.76      185.95     50.52 o
   2  11  15        0.73        5.59     11.28 o
   3  11  15       26.20       17.68      9.04 o
   4  11  15       36.25       17.35      9.04 o
   5  11  15      138.97      143.44     36.38 o
   6  11  15      288.08      417.55     67.79 o
  -7  12  15        3.25       16.06     12.22 o
  -6  12  15       12.00       81.13     36.43 o
  -5  12  15      193.17      216.69     13.70 o
  -4  12  15     1088.54     1280.79     46.59 o
  -3  12  15        2.41       -2.67     12.07 o
  -2  12  15      814.09      844.05    106.50 o
  -1  12  15      644.90      687.93     34.35 o
   0  12  15      503.53      491.78     43.69 o
   1  12  15      201.82      230.85     22.97 o
   2  12  15      432.27      420.30     14.51 o
   3  12  15      380.38      418.30     65.42 o
   4  12  15      138.14      142.84      9.53 o
   5  12  15      275.56      298.48     17.23 o
  -6  13  15      203.23      236.93     28.76 o
  -5  13  15        3.05        8.57      7.06 o
  -4  13  15      157.93      210.93     40.76 o
  -3  13  15       40.17       52.85      8.84 o
  -2  13  15        0.04        9.19      8.79 o
  -1  13  15       39.51       44.55     27.67 o
   0  13  15       14.42       15.12     13.52 o
   1  13  15        3.90       17.71      6.97 o
   2  13  15      742.34      708.18     23.86 o
   3  13  15      330.02      282.72     15.15 o
   4  13  15      158.98      169.96     18.03 o
  -4  14  15        2.17       30.96      8.71 o
  -3  14  15       48.77       42.23     23.93 o
  -2  14  15       60.45       70.56      8.89 o
  -1  14  15       62.42       82.70     19.98 o
   0  14  15      369.13      323.81     18.84 o
   1  14  15       67.87       77.07      7.77 o
   2  14  15        4.09        5.84      6.39 o
   3  14  15      496.32      432.81     17.60 o
  -2  15  15       20.75       18.58      6.47 o
  -1  15  15       17.59       35.80      6.67 o
   0  15  15      136.91      127.96     33.43 o
 -11   0  16      181.02      189.01     17.07 o
 -10   0  16      551.00      561.48     32.15 o
  -9   0  16      152.91      137.16      8.65 o
  -8   0  16      117.86       97.42      6.88 o
  -7   0  16       49.13       30.53      5.34 o
  -6   0  16      261.56      258.38      9.96 o
  -5   0  16     1586.97     1636.11     42.34 o
  -4   0  16     2722.05     2575.09     51.17 o
  -3   0  16       49.83       60.76      4.25 o
  -2   0  16      185.29      154.01      4.81 o
  -1   0  16      113.37      104.41      5.56 o
   0   0  16       73.88       74.45      3.68 o
   1   0  16       16.37       30.12      2.56 o
   2   0  16       25.28       16.09      2.18 o
   3   0  16     5567.43     5651.64    131.19 o
   4   0  16       47.13       41.70      4.25 o
   5   0  16      473.37      378.25     10.57 o
   6   0  16      619.64      563.32     16.58 o
   7   0  16      738.07      813.58     26.55 o
   8   0  16      235.27      276.13     14.81 o
   9   0  16     2030.95     2357.50     79.07 o
 -11   1  16      207.91      227.26     59.54 o
 -10   1  16       13.25       16.58      7.90 o
  -9   1  16      217.95      212.66     30.46 o
  -8   1  16        5.56        7.49      7.11 o
  -7   1  16       14.67        4.80      6.73 o
  -6   1  16      908.25      915.68     17.82 o
  -5   1  16      577.85      558.22     39.46 o
  -4   1  16      408.85      374.56     29.16 o
  -3   1  16      114.50      112.88      3.04 o
  -2   1  16     1807.69     1820.02     27.79 o
  -1   1  16       69.50       66.13      5.68 o
   0   1  16     1898.98     1891.35     24.95 o
   1   1  16      398.02      367.83      8.93 o
   2   1  16     1473.69     1407.84     18.52 o
   3   1  16      744.18      674.31     17.11 o
   4   1  16     1456.25     1446.11     33.93 o
   5   1  16      126.77      133.11     19.91 o
   6   1  16        1.42        7.18      4.53 o
   7   1  16     1011.37     1031.26     24.91 o
   8   1  16       34.09       28.56     16.34 o
   9   1  16      246.00      240.19     17.09 o
 -11   2  16      115.11      124.77     41.75 o
 -10   2  16      147.17      164.60     15.36 o
  -9   2  16      399.80      402.60     12.80 o
  -8   2  16      178.78      189.89      6.99 o
  -7   2  16       16.60       15.65      5.25 o
  -6   2  16       13.18       11.66      3.74 o
  -5   2  16     1114.01     1134.42     52.88 o
  -4   2  16       37.29       31.21      2.80 o
  -3   2  16      770.05      777.18     13.70 o
  -2   2  16     3122.91     3139.77     38.97 o
  -1   2  16      960.73      907.25     13.39 o
   0   2  16     1054.38     1098.89     15.37 o
   1   2  16     2361.96     2197.05     30.92 o
   2   2  16      823.84      751.77     10.53 o
   3   2  16        1.17       -4.49      8.07 o
   4   2  16      643.13      620.76     12.52 o
   5   2  16      243.40      208.50      7.56 o
   6   2  16      217.52      250.84     24.70 o
   7   2  16       76.66       73.76     15.49 o
   8   2  16      106.38      141.06      6.62 o
   9   2  16       20.03       15.17      5.51 o
 -11   3  16       63.26       61.31     14.95 o
 -10   3  16      477.01      531.55     23.24 o
  -9   3  16      138.97      131.18      7.45 o
  -8   3  16        3.21       10.50      4.65 o
  -7   3  16      752.34      821.28     52.13 o
  -6   3  16      187.35      193.86      6.49 o
  -5   3  16     1037.05     1052.16     22.03 o
  -4   3  16      107.99      105.32      9.89 o
  -3   3  16     4116.97     4112.92     55.54 o
  -2   3  16       57.73       74.64      9.91 o
  -1   3  16       27.68       13.81      2.06 o
   0   3  16      106.85      131.89      5.32 o
   1   3  16      683.56      714.85      9.89 o
   2   3  16     1284.70     1201.45     20.83 o
   3   3  16      187.27      190.97      4.73 o
   4   3  16      614.85      670.79     40.21 o
   5   3  16       10.31        6.45      3.39 o
   6   3  16     2220.65     2126.61     38.65 o
   7   3  16        3.30        6.77      5.12 o
   8   3  16      251.19      287.50     17.03 o
   9   3  16       93.64      121.34      7.36 o
 -11   4  16        6.52       12.09      5.03 o
 -10   4  16      210.36      206.07      9.86 o
  -9   4  16       70.18       49.14     18.05 o
  -8   4  16        0.18       -0.77      4.21 o
  -7   4  16       58.70       77.20     13.46 o
  -6   4  16       50.07       61.55      6.66 o
  -5   4  16       36.42       26.02      3.03 o
  -4   4  16        0.02       -4.19      3.76 o
  -3   4  16      242.55      268.37      9.23 o
  -2   4  16     1019.71      980.35     78.62 o
  -1   4  16       32.36       18.27      3.27 o
   0   4  16       99.24       89.76      5.51 o
   1   4  16       31.93       25.04      3.67 o
   2   4  16       78.79       77.68      4.00 o
   3   4  16      946.05     1009.06     17.73 o
   4   4  16       65.09       52.39     12.05 o
   5   4  16      289.79      263.67      7.80 o
   6   4  16       20.95       27.72      4.51 o
   7   4  16      209.43      174.64      8.69 o
   8   4  16       43.37       62.90      6.17 o
   9   4  16       92.72       44.57      8.03 o
 -10   5  16      161.03      138.03     11.34 o
  -9   5  16      287.26      305.59     12.51 o
  -8   5  16     1250.80     1191.32     65.52 o
  -7   5  16      887.95      901.76     21.97 o
  -6   5  16        3.91        1.98      2.44 o
  -5   5  16      487.46      495.69     18.72 o
  -4   5  16       79.62       65.12     14.53 o
  -3   5  16     4715.52     4608.02    174.05 o
  -2   5  16      548.96      557.04     37.11 o
  -1   5  16      970.27      874.05     20.56 o
   0   5  16     4311.91     4456.66     86.17 o
   1   5  16     1364.78     1419.19     50.38 o
   2   5  16      359.07      329.88      8.25 o
   3   5  16      200.11      216.80     30.32 o
   4   5  16      140.77      136.91      5.43 o
   5   5  16     1046.86     1028.61     20.64 o
   6   5  16      692.73      702.35     18.51 o
   7   5  16      479.75      483.93     27.02 o
   8   5  16      509.57      489.62     25.98 o
   9   5  16       62.46       95.60      8.67 o
 -10   6  16      176.77      195.73     10.82 o
  -9   6  16      606.64      539.99     18.15 o
  -8   6  16      100.95      126.09      6.97 o
  -7   6  16      299.96      306.43     19.93 o
  -6   6  16     1946.98     1934.15     36.18 o
  -5   6  16       99.19       80.00      4.09 o
  -4   6  16       62.59       62.98     20.27 o
  -3   6  16     1040.20     1037.60     53.79 o
  -2   6  16     3915.46     4088.22    239.36 o
  -1   6  16     2322.81     2360.86     49.95 o
   0   6  16       96.50       98.64     22.20 o
   1   6  16       39.69       49.15     22.63 o
   2   6  16      136.10      100.30     26.02 o
   3   6  16      372.00      311.98      8.52 o
   4   6  16      509.84      535.75     26.60 o
   5   6  16       15.99        6.94      6.19 o
   6   6  16      154.16      138.40     15.79 o
   7   6  16       82.22       83.23     27.43 o
   8   6  16       53.36       61.49     13.65 o
 -10   7  16       19.11        4.73      4.51 o
  -9   7  16        0.87       -3.76     10.66 o
  -8   7  16       11.84        1.13      4.93 o
  -7   7  16      128.54      127.71     15.19 o
  -6   7  16     1210.28     1137.76     26.35 o
  -5   7  16       32.99       31.35      8.55 o
  -4   7  16        4.46       27.62      7.91 o
  -3   7  16        0.26       -0.89      2.79 o
  -2   7  16     2808.58     2731.23     55.11 o
  -1   7  16       93.16       62.67     10.23 o
   0   7  16       75.16       63.25      4.45 o
   1   7  16      435.18      381.39     49.95 o
   2   7  16      856.13      806.02     19.53 o
   3   7  16        7.78        9.81      7.13 o
   4   7  16        6.12       -3.33      6.39 o
   5   7  16      851.08      946.44     60.99 o
   6   7  16      174.87      179.39     40.33 o
   7   7  16      113.71      105.97     24.18 o
   8   7  16      159.30      125.46     10.10 o
  -9   8  16       33.03       40.83      6.16 o
  -8   8  16      675.41      594.96     63.28 o
  -7   8  16        0.21       -2.67      4.17 o
  -6   8  16      767.58      779.49     19.83 o
  -5   8  16       86.40       76.17      5.53 o
  -4   8  16      854.79      881.34     25.34 o
  -3   8  16        5.78        9.05      4.05 o
  -2   8  16      204.56      165.16     23.76 o
  -1   8  16      122.82      151.66      7.90 o
   0   8  16       10.33        7.59     12.03 o
   1   8  16        3.24        3.64     14.48 o
   2   8  16       20.20       34.90      5.21 o
   3   8  16     2247.51     2331.93    215.43 o
   4   8  16       27.56       28.04      9.81 o
   5   8  16      150.13      141.93      8.61 o
   6   8  16      447.81      416.70     21.54 o
   7   8  16       64.72       81.94     31.47 o
  -9   9  16      116.45      115.60      8.32 o
  -8   9  16       46.67       73.01      7.69 o
  -7   9  16       27.54       50.09     14.78 o
  -6   9  16     1122.03     1103.32     48.95 o
  -4   9  16        6.86       20.29     21.21 o
  -3   9  16      293.48      289.33     41.98 o
  -2   9  16      154.15      186.69      9.49 o
  -1   9  16      602.88      595.81     14.38 o
   0   9  16      290.14      229.12     33.13 o
   1   9  16     2011.16     2039.03    111.39 o
   2   9  16     1317.05     1322.11     63.99 o
   3   9  16       41.59       47.61      6.79 o
   4   9  16       50.08       38.19      5.35 o
   5   9  16      229.62      194.55     37.47 o
   6   9  16       59.97       53.81      6.64 o
   7   9  16       11.20       10.11      8.65 o
  -8  10  16        3.55       17.17     22.26 o
  -7  10  16       24.28       35.54      9.77 o
  -6  10  16      684.32      663.96     33.03 o
  -5  10  16      136.25      167.91     36.43 o
  -4  10  16       12.51        7.83      5.89 o
  -3  10  16      122.86      118.18     19.04 o
  -2  10  16       70.61       83.05     14.42 o
  -1  10  16       93.02      103.68      9.14 o
   0  10  16        4.04        0.95      4.95 o
   1  10  16        2.45        2.97      5.99 o
   2  10  16        0.65        0.64      5.50 o
   3  10  16        1.50        5.53      7.52 o
   4  10  16      540.68      512.56     39.54 o
   5  10  16       96.75       83.72      7.26 o
   6  10  16        9.61        6.50      4.52 o
  -7  11  16      167.75      143.05     11.31 o
  -6  11  16      178.79      165.19     41.79 o
  -5  11  16      359.19      298.73     15.55 o
  -4  11  16      104.69      112.22     12.09 o
  -3  11  16      268.10      275.04     13.99 o
  -2  11  16      123.64      141.35     35.76 o
  -1  11  16     1998.99     2035.84    120.98 o
   0  11  16        0.04        7.93     14.10 o
   1  11  16       60.06       57.85     13.33 o
   2  11  16        8.48       10.54     10.90 o
   3  11  16      290.37      296.24     13.21 o
   4  11  16     1623.26     1712.24     49.86 o
   5  11  16       19.72       42.90      8.15 o
   6  11  16      656.15      684.00     71.76 o
  -7  12  16        0.80       -3.58     22.37 o
  -6  12  16        1.68       26.12      8.47 o
  -5  12  16      246.10      284.20     17.21 o
  -4  12  16       92.46      128.69     18.67 o
  -3  12  16        5.34      -17.07     25.53 o
  -2  12  16        5.21       24.46     17.65 o
  -1  12  16       52.24       30.19     12.71 o
   0  12  16      270.97      208.30     21.56 o
   1  12  16      107.52      122.07     20.57 o
   2  12  16       96.54       82.45     21.26 o
   3  12  16        8.39       19.61      5.83 o
   4  12  16      119.15      136.89     32.96 o
   5  12  16       10.20      -10.66      7.11 o
  -5  13  16        0.82       -5.55      6.66 o
  -4  13  16       36.44       44.67     23.16 o
  -3  13  16      372.33      401.24     54.75 o
  -2  13  16       26.28       43.13      9.66 o
  -1  13  16      698.05      717.39     23.42 o
   0  13  16      338.23      297.14     16.63 o
   1  13  16       41.85       68.40      9.02 o
   2  13  16        4.28        2.96      5.04 o
   3  13  16      189.67      184.02     10.10 o
  -4  14  16       75.65       96.32     21.32 o
  -3  14  16        1.57        6.72     18.97 o
  -2  14  16        3.88       -8.57     14.12 o
  -1  14  16      328.03      329.90     29.85 o
   0  14  16       35.23       53.99      9.89 o
   1  14  16      212.15      231.54     15.77 o
   2  14  16        3.72       20.48     24.76 o
 -11   1  17      174.25      167.68     38.16 o
 -10   1  17      192.48      190.49     18.05 o
  -9   1  17      712.81      712.03     19.27 o
  -8   1  17      120.27      121.32      6.64 o
  -7   1  17      831.04      780.78     16.86 o
  -6   1  17       72.11       56.21     10.85 o
  -5   1  17     1878.53     2002.80     77.21 o
  -4   1  17       90.41       75.16      8.99 o
  -3   1  17     2192.85     2117.22     29.64 o
  -2   1  17      767.82      760.14     24.12 o
  -1   1  17      986.75     1047.48     57.10 o
   0   1  17      709.28      787.08     11.47 o
   1   1  17      845.02      902.92     14.22 o
   2   1  17       58.66       88.80      3.84 o
   3   1  17       14.05        3.20      2.07 o
   4   1  17     1419.96     1412.88     23.43 o
   5   1  17      389.69      361.60     25.27 o
   6   1  17     2627.43     2814.43    176.85 o
   7   1  17      161.85      145.22      7.71 o
   8   1  17      450.27      482.19     15.34 o
   9   1  17       22.12        1.66     10.34 o
 -11   2  17       45.40       59.00     25.96 o
 -10   2  17      469.74      507.62     18.58 o
  -9   2  17       57.45       61.46     26.45 o
  -8   2  17      153.79      169.10      6.53 o
  -7   2  17      133.51      151.49      9.51 o
  -6   2  17     1503.56     1545.11     28.54 o
  -5   2  17       20.84        2.63      2.65 o
  -4   2  17      292.69      280.57      9.08 o
  -3   2  17     1779.18     1719.57     37.81 o
  -2   2  17       13.94        5.95      0.98 o
  -1   2  17      157.15      149.58      3.22 o
   0   2  17       29.87       15.25      4.55 o
   1   2  17     1649.57     1597.54     26.39 o
   2   2  17     1117.33     1069.64     24.70 o
   3   2  17        0.22        5.40      3.42 o
   4   2  17       63.37       41.50      6.34 o
   5   2  17      981.47     1064.51     38.77 o
   6   2  17       10.89       10.01      3.61 o
   7   2  17      253.93      256.43     12.48 o
   8   2  17       69.11       71.52     11.52 o
   9   2  17       37.10       29.04      5.00 o
 -11   3  17       50.99       36.62     14.96 o
 -10   3  17       15.65       19.21      7.63 o
  -9   3  17        2.59       -7.09      4.72 o
  -8   3  17       23.21       54.87      5.57 o
  -7   3  17       48.02       34.52      3.85 o
  -6   3  17      593.52      615.58     36.55 o
  -5   3  17      194.10      195.33      7.58 o
  -4   3  17      329.58      309.63     28.29 o
  -3   3  17      159.99      133.48      8.99 o
  -2   3  17      273.46      278.91     10.55 o
  -1   3  17      467.95      438.20     27.77 o
   0   3  17     4174.83     4121.51    126.64 o
   1   3  17       46.56       27.36     23.12 o
   2   3  17      150.02      106.63      3.91 o
   3   3  17      988.29      971.86     17.14 o
   4   3  17      611.05      548.08     10.69 o
   5   3  17       38.56       20.34      5.66 o
   6   3  17      117.77      101.48      5.06 o
   7   3  17      239.74      277.98     27.43 o
   8   3  17       29.84       29.41     11.47 o
   9   3  17      369.94      420.95     17.48 o
 -10   4  17      162.35      169.45     21.68 o
  -9   4  17       57.32       66.48     12.58 o
  -8   4  17      134.67      150.48      9.12 o
  -7   4  17      147.39      145.04      6.54 o
  -6   4  17     1752.45     1765.69     40.72 o
  -5   4  17      645.48      646.58     13.20 o
  -4   4  17     1904.58     1964.77     34.62 o
  -3   4  17       96.63       73.48     10.55 o
  -2   4  17       76.10       78.91     14.57 o
  -1   4  17       43.61       57.43      5.06 o
   0   4  17      481.44      490.20     11.22 o
   1   4  17      105.01       92.74      5.54 o
   2   4  17      372.06      370.54      8.00 o
   3   4  17        0.48        2.45      2.41 o
   4   4  17       75.70       71.91      4.57 o
   5   4  17      357.39      308.51      9.02 o
   6   4  17       10.89       20.49     12.45 o
   7   4  17      425.64      396.99     32.13 o
   8   4  17       26.83       46.68     13.74 o
 -10   5  17       30.24        8.68      9.53 o
  -9   5  17        9.71       54.87     19.25 o
  -8   5  17     1171.85     1220.22     29.06 o
  -7   5  17        3.08       12.84      4.40 o
  -6   5  17      132.92      130.96     11.24 o
  -5   5  17        2.63        8.49      7.18 o
  -4   5  17        0.18       -3.82      4.51 o
  -3   5  17      520.58      618.93     19.29 o
  -2   5  17        2.36       -1.30      8.84 o
  -1   5  17        0.77       17.67      3.98 o
   0   5  17       32.45       52.42      7.73 o
   1   5  17     2144.01     2224.16     51.21 o
   2   5  17      121.36      125.28      7.31 o
   3   5  17      135.77      108.85      4.49 o
   4   5  17      799.68      796.34     17.03 o
   5   5  17      248.83      258.71     18.61 o
   6   5  17      746.02      752.76     16.70 o
   7   5  17      524.31      574.04     56.17 o
   8   5  17      131.36      136.61      6.76 o
 -10   6  17        7.84        2.95      4.61 o
  -9   6  17       10.25       30.03      8.05 o
  -8   6  17       21.55       22.57      4.77 o
  -7   6  17      132.01      127.65      9.21 o
  -6   6  17       17.01       19.08      2.64 o
  -5   6  17      247.04      256.22     26.32 o
  -4   6  17     1004.09      967.60     44.27 o
  -3   6  17      332.14      336.18     13.97 o
  -2   6  17       20.59       38.85      9.83 o
  -1   6  17      823.32      772.70     16.00 o
   0   6  17      190.31      208.21     36.89 o
   1   6  17       83.04       55.31      6.00 o
   2   6  17     1026.35      964.00     35.70 o
   3   6  17       41.56       22.06     19.57 o
   4   6  17        3.52       16.51     12.80 o
   5   6  17       15.09       20.63      3.59 o
   6   6  17       15.50       32.37     11.07 o
   7   6  17       63.64      107.54      7.11 o
   8   6  17       10.33       12.37     23.71 o
  -9   7  17      171.20      200.09     26.77 o
  -8   7  17      223.56      189.59     20.34 o
  -7   7  17       52.39       29.43      3.49 o
  -6   7  17      106.67       92.69      5.09 o
  -5   7  17       44.98       85.13     20.10 o
  -4   7  17      118.75      118.44      5.96 o
  -3   7  17      112.69      123.65     22.60 o
  -2   7  17        4.02        4.57      4.23 o
  -1   7  17      666.95      734.14     16.30 o
   0   7  17      414.49      453.29     11.37 o
   1   7  17        0.43        1.86      4.60 o
   2   7  17      285.69      300.33     10.44 o
   3   7  17       15.75       12.21      2.23 o
   4   7  17     2039.20     2049.08     38.14 o
   5   7  17       66.28       53.28      4.41 o
   6   7  17      463.76      470.89     17.58 o
   7   7  17      161.22      164.76     11.96 o
  -9   8  17        8.81       35.57     30.78 o
  -8   8  17      328.54      234.53     16.06 o
  -7   8  17      294.03      288.63     34.52 o
  -6   8  17      816.77      683.80     38.52 o
  -5   8  17      156.25       99.00     13.25 o
  -4   8  17       46.68       44.39      4.84 o
  -3   8  17       76.99       70.74      6.31 o
  -2   8  17      276.00      266.62      8.50 o
  -1   8  17        0.86        3.17     13.55 o
   0   8  17      287.37      289.04      9.55 o
   1   8  17       17.86       12.31      6.22 o
   2   8  17      260.27      233.73     10.06 o
   3   8  17      238.73      257.72      9.88 o
   4   8  17      598.86      575.57     16.98 o
   5   8  17        1.21      -14.04      9.36 o
   6   8  17        1.86       26.17     29.61 o
   7   8  17      746.88      772.41     25.92 o
  -8   9  17      288.37      246.57     71.08 o
  -7   9  17        3.53        5.21      8.80 o
  -6   9  17      174.24      139.26     32.86 o
  -5   9  17      249.21      206.16     39.48 o
  -4   9  17      271.19      288.76     11.98 o
  -3   9  17      607.77      560.03     16.10 o
  -2   9  17      169.48      208.87     26.17 o
  -1   9  17       76.18       61.37     19.63 o
   0   9  17     1637.21     1641.00     92.83 o
   1   9  17      323.52      331.16     11.75 o
   2   9  17      176.21      126.49      8.72 o
   3   9  17       14.70       14.98     19.23 o
   4   9  17     1010.54     1047.85     28.09 o
   5   9  17      177.28      159.97      9.52 o
   6   9  17      125.43      102.12     10.98 o
  -8  10  17       26.58        2.99      6.39 o
  -7  10  17      148.98      227.98     40.06 o
  -6  10  17      347.23      268.95     14.84 o
  -5  10  17        0.13       17.31     14.87 o
  -4  10  17       20.85       41.11      8.59 o
  -3  10  17       23.39       31.25      7.55 o
  -2  10  17      669.37      639.06     27.39 o
  -1  10  17      573.79      579.09     14.83 o
   0  10  17        3.24       -6.73      4.48 o
   1  10  17      152.94      140.23     27.26 o
   2  10  17      558.55      559.55     31.92 o
   3  10  17      352.23      358.17     13.16 o
   4  10  17        2.74       30.50     18.63 o
   5  10  17      227.87      197.51     10.56 o
   6  10  17       36.82       23.27     10.17 o
  -5  11  17       32.71       80.71      9.85 o
  -4  11  17      695.52      795.13     31.67 o
  -3  11  17      510.94      495.69     21.05 o
  -2  11  17      201.19      226.37     10.49 o
  -1  11  17      534.97      510.29     14.53 o
   0  11  17       39.04       43.86     32.17 o
   1  11  17      207.08      200.83     10.77 o
   2  11  17      292.09      267.63     14.72 o
   3  11  17        4.13       18.95      8.20 o
   4  11  17       53.32       44.00      5.99 o
   5  11  17      588.59      633.23     46.77 o
  -6  12  17      746.74      862.43     34.60 o
  -5  12  17       87.41       52.30     13.46 o
  -4  12  17      294.81      273.97     14.04 o
  -3  12  17        0.31        9.37     14.68 o
  -2  12  17        3.17        4.58     10.89 o
  -1  12  17      296.65      337.32     14.33 o
   0  12  17      372.64      366.94     32.35 o
   1  12  17      244.87      219.10     52.68 o
   2  12  17       17.97       24.02      5.83 o
   3  12  17      747.81      745.48     56.83 o
   4  12  17      293.16      323.32     68.94 o
  -4  13  17        9.79       -6.95     18.01 o
  -3  13  17      632.62      628.00     27.46 o
  -2  13  17      176.35      136.17     43.56 o
  -1  13  17      404.69      467.74     17.93 o
   0  13  17       41.76       62.45     11.52 o
   1  13  17      127.17      146.45     10.07 o
   2  13  17       54.90       47.39     23.86 o
   3  13  17       12.47       -0.30      9.96 o
  -2  14  17        8.62      -10.18      7.90 o
  -1  14  17       32.40        0.17     19.70 o
   0  14  17       20.16       35.48     25.38 o
 -10   0  18      402.40      374.49     26.28 o
  -9   0  18      124.62      114.57      9.14 o
  -8   0  18      537.41      581.85     20.57 o
  -7   0  18       23.50       52.87      6.50 o
  -6   0  18     3646.34     3969.02     92.83 o
  -5   0  18      120.37      111.26      6.96 o
  -4   0  18      348.00      335.05     12.07 o
  -3   0  18      132.59      159.35      7.33 o
  -2   0  18      531.21      547.75     17.26 o
  -1   0  18      745.00      773.20     21.58 o
   0   0  18     8196.03     8691.87    159.08 o
   1   0  18      530.14      565.16     27.67 o
   2   0  18       51.54       45.01      3.65 o
   3   0  18       51.96       50.65      4.14 o
   4   0  18     2096.06     1992.48     51.93 o
   5   0  18        0.31       -2.22      5.60 o
   6   0  18      167.13      250.38     12.26 o
   7   0  18       29.83       38.01      7.90 o
   8   0  18      894.58      911.49     35.12 o
 -10   1  18      293.44      281.75     39.39 o
  -9   1  18      202.98      203.67     26.98 o
  -8   1  18      219.57      212.27     11.84 o
  -7   1  18      101.29      123.90      6.51 o
  -6   1  18       82.25       95.26      9.89 o
  -5   1  18      656.48      653.94     45.59 o
  -4   1  18      237.62      219.77     15.51 o
  -3   1  18      575.53      613.72     13.93 o
  -2   1  18     1725.29     1815.30     54.52 o
  -1   1  18      919.19      929.87     15.63 o
   0   1  18       96.95       92.01      4.98 o
   1   1  18      357.80      422.93     14.31 o
   2   1  18      152.35      178.22     20.74 o
   3   1  18       25.06       50.47      3.41 o
   4   1  18      499.03      526.17     11.75 o
   5   1  18      155.26      128.75      7.90 o
   6   1  18      109.41      117.95      6.10 o
   7   1  18     1558.51     1823.26     43.32 o
   8   1  18        0.08        7.35     13.37 o
 -10   2  18      258.58      263.05     14.32 o
  -9   2  18      170.63      167.35      7.97 o
  -8   2  18       35.03       37.18      5.09 o
  -7   2  18      475.68      442.25     10.97 o
  -6   2  18        9.96        2.56      3.95 o
  -5   2  18      473.14      453.23     32.66 o
  -4   2  18     1612.29     1678.29     45.27 o
  -3   2  18      747.50      747.55     16.45 o
  -2   2  18      397.30      363.38     15.08 o
  -1   2  18        3.67        2.92      2.44 o
   0   2  18       25.18       20.96      4.38 o
   1   2  18       38.38       36.92      6.37 o
   2   2  18      394.91      407.65     17.67 o
   3   2  18       54.37       70.49      3.85 o
   4   2  18      180.79      197.95      9.02 o
   5   2  18      928.63      954.00     18.71 o
   6   2  18        6.08       -4.81      3.60 o
   7   2  18       74.03       67.60     17.22 o
   8   2  18       34.50       25.90      4.99 o
 -10   3  18       18.95       13.16     18.25 o
  -9   3  18      121.00      114.29     29.37 o
  -8   3  18      440.53      380.13     46.94 o
  -7   3  18       56.02       69.58     22.05 o
  -6   3  18        0.73        3.13     10.89 o
  -5   3  18      129.42      118.67     16.69 o
  -4   3  18     1034.14     1028.16     19.77 o
  -3   3  18      160.33      136.24     11.11 o
  -2   3  18       28.59       36.38      4.65 o
  -1   3  18     1412.18     1475.80     75.29 o
   0   3  18     1303.01     1334.61     25.04 o
   1   3  18     1576.50     1643.96    112.52 o
   2   3  18      615.92      591.76     11.11 o
   3   3  18       81.36       94.76     15.64 o
   4   3  18     1083.01      992.91     47.09 o
   5   3  18       70.69       68.88      5.34 o
   6   3  18       38.06       58.57      6.24 o
   7   3  18       76.86      100.97     20.13 o
   8   3  18       20.69       26.53      4.53 o
 -10   4  18       91.73       64.55      7.73 o
  -9   4  18       77.80       62.52      6.75 o
  -8   4  18       41.99       58.35     13.37 o
  -7   4  18        3.24       -0.65      5.60 o
  -6   4  18      103.19       74.49      4.25 o
  -5   4  18       13.92       14.04      7.14 o
  -4   4  18      717.75      734.97     16.30 o
  -3   4  18       67.84       73.78     24.35 o
  -2   4  18      415.74      387.17     28.18 o
  -1   4  18      380.97      351.75     21.32 o
   0   4  18       36.11       22.11     16.02 o
   1   4  18     1351.13     1403.86     59.67 o
   2   4  18        8.19        0.56      1.82 o
   3   4  18      321.01      292.09      7.70 o
   4   4  18       24.03       27.21     14.53 o
   5   4  18       74.88       95.02     17.30 o
   6   4  18        0.03        5.45      3.55 o
   7   4  18      235.94      226.41     10.62 o
   8   4  18       50.00       46.93      6.54 o
 -10   5  18      189.36      164.27     18.57 o
  -9   5  18        4.17       20.68      3.81 o
  -8   5  18      396.18      367.31     12.04 o
  -7   5  18      115.90       96.61      5.61 o
  -6   5  18      113.97      121.72      5.56 o
  -5   5  18      739.73      732.11     54.63 o
  -4   5  18      919.94      919.25     21.72 o
  -3   5  18      516.86      505.91     27.17 o
  -2   5  18     3018.32     3064.62     85.46 o
  -1   5  18      920.98      964.49     19.16 o
   0   5  18      258.68      247.23      7.97 o
   1   5  18       12.81       35.68      4.24 o
   2   5  18     1576.46     1534.46    108.68 o
   3   5  18       75.28       75.06      8.48 o
   4   5  18     1485.18     1562.24     27.24 o
   5   5  18      421.13      393.84     19.12 o
   6   5  18      357.64      345.65     29.25 o
   7   5  18     1385.85     1406.57     41.42 o
   8   5  18      119.23       97.43     37.13 o
  -9   6  18      111.18      115.30     11.28 o
  -8   6  18        9.36       34.64     19.89 o
  -7   6  18        0.01        2.08     12.99 o
  -6   6  18       27.62       34.09     21.71 o
  -5   6  18      314.05      287.35     12.25 o
  -4   6  18     3198.00     3187.31    132.65 o
  -3   6  18     1451.37     1496.23     32.19 o
  -2   6  18      673.34      673.23     65.84 o
  -1   6  18        1.58       -2.72     15.96 o
   0   6  18      354.78      322.30     16.66 o
   1   6  18      616.00      612.24     44.99 o
   2   6  18      118.92      101.87      5.81 o
   3   6  18        1.25        9.14     17.52 o
   4   6  18      106.11       86.89      7.80 o
   5   6  18      387.40      344.37      9.43 o
   6   6  18      150.16      159.92     26.96 o
   7   6  18       37.39       56.96     11.86 o
  -9   7  18        1.92       15.35      6.56 o
  -8   7  18      443.67      444.98     15.43 o
  -7   7  18      329.12      347.20     15.57 o
  -6   7  18       67.77       86.52     23.35 o
  -5   7  18      219.68      245.58      9.66 o
  -4   7  18        7.53       13.36      9.57 o
  -3   7  18       20.78        7.35     10.72 o
  -2   7  18       31.90       18.16     11.64 o
  -1   7  18     2176.78     2183.61     90.65 o
   0   7  18        1.87       10.51      3.69 o
   1   7  18      336.15      333.40      9.68 o
   2   7  18       46.82       67.27      6.99 o
   3   7  18      291.39      343.67     30.70 o
   4   7  18      202.17      194.83     19.36 o
   5   7  18      212.58      216.10     10.73 o
   6   7  18       55.59       45.94      4.19 o
   7   7  18      126.27      112.52     12.01 o
  -9   8  18       45.43       73.94     16.34 o
  -8   8  18      594.29      632.16     26.84 o
  -7   8  18       17.80       21.44      7.69 o
  -6   8  18      199.24      210.53     13.50 o
  -5   8  18       42.18       23.59      7.54 o
  -4   8  18      231.20      242.35     20.36 o
  -3   8  18       10.47       -0.69      9.19 o
  -2   8  18       44.52       43.90      5.10 o
  -1   8  18      259.25      253.92     13.27 o
   0   8  18       54.92       77.24     19.53 o
   1   8  18     1345.35     1321.64     30.32 o
   2   8  18        2.01        3.30      7.67 o
   3   8  18       65.27       78.76     12.97 o
   4   8  18      262.34      273.35     13.14 o
   5   8  18      103.57       96.31     14.34 o
   6   8  18        0.34        9.08     18.27 o
  -8   9  18        0.75      -16.98     11.32 o
  -7   9  18       48.57       44.56     10.02 o
  -6   9  18     1118.82     1122.11     71.01 o
  -5   9  18       11.32       19.11     29.57 o
  -4   9  18       86.21       60.72      5.52 o
  -3   9  18      347.22      397.61     43.97 o
  -2   9  18       11.98       24.83     20.29 o
  -1   9  18     1698.14     1648.20     32.83 o
   0   9  18      981.94      954.78     20.74 o
   1   9  18       77.32       85.20      7.17 o
   2   9  18       14.66        0.75      3.13 o
   3   9  18      963.72      999.91     46.87 o
   4   9  18      229.25      281.16     43.05 o
   5   9  18        8.28        4.89      7.56 o
   6   9  18      565.36      579.80     40.70 o
  -7  10  18       20.48       43.21     31.45 o
  -6  10  18      863.62      882.55     95.26 o
  -5  10  18        0.04        0.38      9.14 o
  -4  10  18        2.90        7.11     20.70 o
  -3  10  18       80.91      101.75     33.20 o
  -2  10  18      130.56       95.65     17.95 o
  -1  10  18      367.94      326.28     10.49 o
   0  10  18        4.41       11.01      8.29 o
   1  10  18      153.93      149.58      9.61 o
   2  10  18       74.92      100.58     25.91 o
   3  10  18       39.17       28.80     13.91 o
   4  10  18      260.00      255.37     11.76 o
   5  10  18       37.11       27.13      5.57 o
  -5  11  18        7.59       -2.25     25.70 o
  -4  11  18      177.89      159.61     17.03 o
  -3  11  18       33.66       42.79     28.84 o
  -2  11  18       17.94       21.25      5.16 o
  -1  11  18      343.33      320.69     18.72 o
   0  11  18       18.67       27.02      8.46 o
   1  11  18      505.97      551.51     19.68 o
   2  11  18       68.26       22.93     23.73 o
   3  11  18      135.94      108.04     10.90 o
   4  11  18       45.55       32.16     28.50 o
  -5  12  18        1.90       18.05      8.24 o
  -4  12  18        1.87       -5.92      6.29 o
  -3  12  18        3.46       58.96     13.99 o
  -2  12  18      110.58      166.79     12.74 o
  -1  12  18      548.16      532.91     49.42 o
   0  12  18       27.50       25.69      7.82 o
   1  12  18      108.85       98.16     16.69 o
   2  12  18       17.50       35.82     13.29 o
   3  12  18        2.95       -9.01      7.10 o
  -4  13  18       11.90       14.01     13.57 o
  -3  13  18      102.11       79.56     10.65 o
  -2  13  18      161.05      230.38     15.38 o
  -1  13  18       57.91       49.08      6.96 o
   0  13  18       28.71       10.05     11.32 o
   1  13  18        0.12        6.39     13.72 o
   2  13  18       78.82       65.40      7.30 o
 -10   1  19       71.68       87.21     17.01 o
  -9   1  19      213.92      237.21     20.00 o
  -8   1  19       31.06       38.15     17.54 o
  -7   1  19      210.64      188.78     10.94 o
  -6   1  19        0.76        0.96      8.82 o
  -5   1  19      456.70      435.45     10.00 o
  -4   1  19        4.29        5.48      2.76 o
  -3   1  19        8.20        2.15      2.35 o
  -2   1  19        0.09       -1.37      7.86 o
  -1   1  19      605.78      645.57     28.56 o
   0   1  19      262.91      247.40      6.67 o
   1   1  19       64.32       65.75     10.87 o
   2   1  19        4.46        7.14      4.51 o
   3   1  19      105.32      115.80     10.47 o
   4   1  19     2289.98     2321.67     42.06 o
   5   1  19      574.26      614.16     51.29 o
   6   1  19      768.30      763.27     29.46 o
   7   1  19        2.93       -0.66     14.61 o
   8   1  19       76.67       72.66     15.74 o
 -10   2  19       96.31       78.60     13.63 o
  -9   2  19        1.87       -5.80      3.87 o
  -8   2  19       57.48       60.16      4.38 o
  -7   2  19       38.73       28.46      8.63 o
  -6   2  19      123.43      113.87     28.01 o
  -5   2  19       30.26       43.91      8.35 o
  -4   2  19       88.21       62.09      6.82 o
  -3   2  19     1405.51     1432.58     48.47 o
  -2   2  19      397.75      353.95     12.37 o
  -1   2  19       31.49       31.49      2.22 o
   0   2  19      121.12      162.99     13.52 o
   1   2  19      657.87      691.08     33.91 o
   2   2  19     1238.90     1225.40     21.19 o
   3   2  19      245.09      194.44      6.37 o
   4   2  19        9.15       -3.85      3.14 o
   5   2  19        0.20      -13.63     11.67 o
   6   2  19      184.01      201.24      7.97 o
   7   2  19      858.85      820.52     31.09 o
   8   2  19        0.10        0.82      3.24 o
 -10   3  19        9.85       37.83      6.64 o
  -9   3  19      103.17      100.39     16.19 o
  -8   3  19      117.49      127.29      9.68 o
  -7   3  19       48.75       40.68      4.04 o
  -6   3  19      197.79      207.74     15.45 o
  -5   3  19       61.60       75.31      5.61 o
  -4   3  19      991.35     1018.58     19.67 o
  -3   3  19      887.90      867.15     26.24 o
  -2   3  19      260.65      298.50     11.39 o
  -1   3  19     1708.90     1789.36     33.65 o
   0   3  19     2731.70     2679.74     65.22 o
   1   3  19       22.95       26.28      3.63 o
   2   3  19       16.62       10.85      3.78 o
   3   3  19        1.85       11.67      9.23 o
   4   3  19        1.65        2.15      3.74 o
   5   3  19      481.33      472.32     32.97 o
   6   3  19      493.64      512.45     18.46 o
   7   3  19       47.81       83.54     25.19 o
   8   3  19        6.61        8.06      3.85 o
 -10   4  19      360.07      398.64     20.76 o
  -9   4  19        0.80        9.83     10.17 o
  -8   4  19      667.44      686.47     26.62 o
  -7   4  19        8.44        7.95      9.96 o
  -6   4  19      827.14      864.55     36.47 o
  -5   4  19     1143.19     1110.77     21.88 o
  -4   4  19       28.63       29.56     25.74 o
  -3   4  19     2225.43     2410.62     91.07 o
  -2   4  19      162.77      156.49      8.37 o
  -1   4  19     1776.52     1716.38     31.81 o
   0   4  19      106.59      143.74     36.98 o
   1   4  19      482.19      471.40     12.11 o
   2   4  19      394.98      343.46      7.94 o
   3   4  19       47.32       42.63     10.94 o
   4   4  19      326.41      348.65     14.91 o
   5   4  19        6.50       11.08      4.01 o
   6   4  19      111.35       91.91     18.84 o
   7   4  19      137.15      142.86     12.56 o
  -9   5  19      118.87      124.98      7.35 o
  -8   5  19      110.53      140.39     33.58 o
  -7   5  19        1.07        1.84      3.93 o
  -6   5  19       19.54       21.18     11.43 o
  -5   5  19       20.53       23.26      4.92 o
  -4   5  19       31.02       40.50      7.78 o
  -3   5  19      103.15      103.04      6.30 o
  -2   5  19       25.66       26.51      4.31 o
  -1   5  19      477.79      473.03     14.76 o
   0   5  19      132.44      122.53     19.18 o
   1   5  19       36.42       50.94      4.99 o
   2   5  19      196.34      162.90     12.82 o
   3   5  19       18.51       28.33     16.56 o
   4   5  19      340.27      303.01      8.93 o
   5   5  19      336.21      313.62     12.11 o
   6   5  19      215.40      197.85     33.67 o
   7   5  19        3.21        0.00     12.77 o
  -9   6  19       27.85       40.55     14.46 o
  -8   6  19      252.00      264.02     23.95 o
  -7   6  19       54.13       61.92     18.76 o
  -6   6  19       64.74       88.51      8.90 o
  -5   6  19        6.42       11.69     12.78 o
  -4   6  19      760.93      722.78     34.63 o
  -3   6  19        4.05       14.25     10.68 o
  -2   6  19      141.77      153.63      7.54 o
  -1   6  19       90.51       71.56      6.99 o
   0   6  19      473.16      451.64     11.07 o
   1   6  19     1115.82     1196.46     50.68 o
   2   6  19        4.66       10.24      4.23 o
   3   6  19        2.51        5.21      8.84 o
   4   6  19       15.36       45.05     13.55 o
   5   6  19      104.70       93.52     12.65 o
   6   6  19      145.68      138.69      6.63 o
   7   6  19       40.92       46.85     15.34 o
  -9   7  19      313.97      379.74     19.20 o
  -8   7  19       21.21       41.81     17.30 o
  -7   7  19       14.85       -2.92      6.91 o
  -6   7  19       13.37       19.13      7.35 o
  -5   7  19      259.26      202.78     10.05 o
  -4   7  19       32.02       30.40     10.32 o
  -3   7  19      500.70      486.68     36.47 o
  -2   7  19      863.62      817.45     47.60 o
  -1   7  19      714.81      714.50     62.53 o
   0   7  19        0.67       -6.50      4.33 o
   1   7  19      468.63      520.10     15.12 o
   2   7  19       16.32        4.95      3.56 o
   3   7  19      503.45      521.65     54.91 o
   4   7  19      283.52      241.03     37.77 o
   5   7  19        2.23       -0.47      5.57 o
   6   7  19      594.77      617.78     24.89 o
  -8   8  19      480.49      445.06     53.75 o
  -7   8  19       43.68       54.67     10.70 o
  -6   8  19       11.01       13.86      6.96 o
  -5   8  19       39.24       54.81     18.67 o
  -4   8  19       32.19       26.64     10.53 o
  -3   8  19        4.34       18.41     24.08 o
  -2   8  19      536.92      516.24     63.77 o
  -1   8  19      939.96      900.07     19.31 o
   0   8  19       76.82       83.43      6.56 o
   1   8  19      103.65      106.42      8.48 o
   2   8  19       15.92       36.93      5.81 o
   3   8  19       23.72       20.93      5.09 o
   4   8  19       80.51       70.82     16.24 o
   5   8  19        0.05       -7.39      4.93 o
   6   8  19      141.57      144.84     31.72 o
  -7   9  19       83.60      106.53     10.03 o
  -6   9  19       40.88       31.68     13.14 o
  -5   9  19      241.31      208.20     27.30 o
  -4   9  19      141.41      143.19     35.51 o
  -3   9  19       23.42       27.97     21.09 o
  -2   9  19      185.39      188.15     28.90 o
  -1   9  19      132.45      107.11     11.37 o
   0   9  19      869.21      924.84     32.99 o
   1   9  19        4.35        4.39      4.09 o
   2   9  19      311.61      327.81     17.01 o
   3   9  19      135.60       83.61      7.32 o
   4   9  19      146.70      132.33      9.15 o
   5   9  19      540.72      493.08     23.93 o
  -7  10  19        3.45       19.93     10.87 o
  -6  10  19       56.73       62.11      9.44 o
  -5  10  19      415.37      432.37     46.51 o
  -4  10  19      481.97      454.26     37.13 o
  -3  10  19        0.10        1.26     13.29 o
  -2  10  19        7.67       -8.01      5.34 o
  -1  10  19      113.71      136.43     12.43 o
   0  10  19        7.92       14.14      4.74 o
   1  10  19      468.74      480.58     16.94 o
   2  10  19       19.58        2.70      8.44 o
   3  10  19      225.20      203.76     42.73 o
   4  10  19       22.36       25.52      5.75 o
   5  10  19        3.30       10.13      5.06 o
  -6  11  19      177.26      139.08     23.91 o
  -5  11  19       39.86       71.59      9.34 o
  -4  11  19      172.49      246.50     52.19 o
  -3  11  19      107.37       91.62      9.03 o
  -2  11  19       40.81       48.95      7.84 o
  -1  11  19        1.23       17.69      7.91 o
   0  11  19       91.28       84.06      9.95 o
   1  11  19      454.39      471.06     46.64 o
   2  11  19       83.72       72.28     18.86 o
   3  11  19      309.11      289.61     13.05 o
   4  11  19      236.40      218.59     12.75 o
  -4  12  19        4.73       18.05     12.37 o
  -3  12  19      178.26      199.88     14.44 o
  -2  12  19        7.74       -9.52      7.38 o
  -1  12  19      181.51      167.75     10.81 o
   0  12  19      716.19      700.72     21.41 o
   1  12  19      137.67      125.14     15.19 o
   2  12  19      401.46      430.97     31.38 o
  -1  13  19        8.64       -8.49      5.66 o
   0  13  19      470.87      505.08     26.13 o
 -10   0  20       14.74       16.88      7.48 o
  -9   0  20      106.82       93.25     10.11 o
  -8   0  20      393.79      386.60     16.77 o
  -7   0  20      330.19      285.23     12.45 o
  -6   0  20       89.98       73.47      6.32 o
  -5   0  20      177.03      219.47      9.17 o
  -4   0  20      271.90      309.29     11.58 o
  -3   0  20     1469.65     1374.53     35.95 o
  -2   0  20     1554.44     1696.27     43.13 o
  -1   0  20     5851.47     6484.96    149.91 o
   0   0  20      871.03      911.49     25.76 o
   1   0  20      662.28      667.09     21.02 o
   2   0  20      387.15      427.28     14.44 o
   4   0  20        0.47        0.00      3.76 o
   5   0  20      599.17      607.38     21.02 o
   6   0  20     1079.23     1252.29     43.92 o
   7   0  20       16.73       13.87      7.52 o
 -10   1  20      131.83      125.23     10.11 o
  -9   1  20       79.19       75.37      6.03 o
  -8   1  20       65.37       89.18      5.44 o
  -7   1  20       68.08       75.69      8.42 o
  -6   1  20       29.34       30.62      3.16 o
  -5   1  20      758.37      815.30     16.44 o
  -4   1  20       17.49       17.34      5.66 o
  -3   1  20      115.91      110.65     16.07 o
  -2   1  20     1938.54     2087.68     38.99 o
  -1   1  20        2.26       -1.92      3.76 o
   0   1  20       12.06       19.02     10.68 o
   1   1  20        7.90       14.05      2.51 o
   2   1  20        0.32        6.38      2.67 o
   3   1  20      170.74      175.44     11.32 o
   4   1  20     2016.14     2081.25     45.48 o
   5   1  20       46.88       38.35      4.86 o
   6   1  20      274.10      312.83     26.77 o
   7   1  20      320.47      359.27     12.96 o
 -10   2  20       24.99       15.20      6.96 o
  -9   2  20       37.20       48.64      6.28 o
  -8   2  20      115.26      103.47     18.14 o
  -7   2  20      362.41      345.91     12.26 o
  -6   2  20      495.22      472.88     11.62 o
  -5   2  20        4.07       10.40      5.09 o
  -4   2  20        1.55        0.58      5.81 o
  -3   2  20       30.24       39.56      2.39 o
  -2   2  20      151.10      151.19      7.69 o
  -1   2  20       54.60       46.08      4.62 o
   0   2  20      570.48      535.74     12.27 o
   1   2  20     1721.09     1864.34     56.10 o
   2   2  20       35.33       39.73      4.02 o
   3   2  20        3.60        3.36      7.13 o
   4   2  20        4.68        8.94      5.05 o
   5   2  20      152.22      167.00     19.19 o
   6   2  20       17.47       21.22      6.22 o
   7   2  20      340.68      382.82     12.87 o
  -9   3  20       16.93       18.45      4.85 o
  -8   3  20       12.74       14.34     20.49 o
  -7   3  20        1.16       -5.60      4.31 o
  -6   3  20      475.28      559.25     13.78 o
  -5   3  20      603.33      581.66     13.08 o
  -4   3  20      263.18      256.85      7.00 o
  -3   3  20        6.67       10.39     15.21 o
  -2   3  20      679.99      744.82     40.14 o
  -1   3  20     1327.77     1368.86     26.37 o
   0   3  20       90.97       79.26      4.87 o
   1   3  20      276.55      256.09     22.71 o
   2   3  20      677.51      704.38     15.22 o
   3   3  20      356.45      348.77      9.42 o
   4   3  20     1203.84     1310.49     25.76 o
   5   3  20      122.78      107.02      6.64 o
   6   3  20      802.31      848.29     23.56 o
   7   3  20       10.76       23.29      4.22 o
  -9   4  20       93.53       86.08     19.31 o
  -8   4  20      156.73      120.13     16.07 o
  -7   4  20      136.75      110.24     19.14 o
  -6   4  20        5.70        1.19      2.30 o
  -5   4  20       63.88       62.14      9.64 o
  -4   4  20        2.32        2.22      4.47 o
  -3   4  20     1000.72     1000.70     53.35 o
  -2   4  20       23.63       33.03      4.88 o
  -1   4  20       22.74       28.21      5.09 o
   0   4  20       13.03       23.34      3.66 o
   1   4  20        5.11       10.79      8.67 o
   2   4  20       45.66       32.67     10.53 o
   3   4  20      701.32      743.70     53.65 o
   4   4  20       71.67       60.19      4.12 o
   5   4  20       29.77       39.81      7.86 o
   6   4  20       43.09       54.83      5.57 o
   7   4  20       10.10       15.75      4.48 o
  -9   5  20        0.11        1.50      4.51 o
  -8   5  20      323.52      267.35     15.16 o
  -7   5  20        0.03       12.30     12.78 o
  -6   5  20       11.44       10.08      9.57 o
  -5   5  20        4.77        4.74     12.43 o
  -4   5  20      148.71      168.63      7.82 o
  -3   5  20      185.10      192.71     20.92 o
  -2   5  20       67.75       66.66      9.40 o
  -1   5  20      322.11      334.80     24.82 o
   0   5  20      268.42      195.97     25.19 o
   1   5  20        1.55        7.14      4.55 o
   2   5  20      702.15      697.57     21.49 o
   3   5  20       58.86       48.23     12.54 o
   4   5  20      157.39      163.38     11.12 o
   5   5  20      133.62      142.21     15.89 o
   6   5  20       94.08      103.07      5.75 o
   7   5  20      114.10      119.95      7.24 o
  -9   6  20       18.83       10.08     13.16 o
  -8   6  20      725.57      676.79     28.30 o
  -7   6  20      141.43      194.73     12.61 o
  -6   6  20      217.20      184.64     10.93 o
  -5   6  20      296.50      318.26     10.77 o
  -4   6  20        3.98       12.75      4.54 o
  -3   6  20       57.87       57.74      8.69 o
  -2   6  20        1.06        5.30     19.33 o
  -1   6  20       37.36       27.87      5.30 o
   0   6  20      590.36      538.50     13.66 o
   1   6  20      112.21      110.09      5.90 o
   2   6  20      461.43      474.96     26.60 o
   3   6  20      595.40      575.40     24.21 o
   4   6  20       24.86       26.11     13.39 o
   5   6  20      529.92      574.02     21.20 o
   6   6  20       14.49       14.89     15.96 o
  -8   7  20       36.44       35.15      7.90 o
  -7   7  20       10.40       27.05      6.50 o
  -6   7  20       14.88       29.83      6.60 o
  -5   7  20       62.01       86.33     14.01 o
  -4   7  20       28.52       28.12      4.43 o
  -3   7  20      300.43      319.16     50.95 o
  -2   7  20      500.90      485.63     18.27 o
  -1   7  20      359.70      343.35     12.28 o
   0   7  20      221.97      194.21      7.44 o
   1   7  20        4.51       14.41      5.83 o
   2   7  20       19.50       11.21      3.83 o
   3   7  20      307.04      343.44     11.43 o
   4   7  20      366.86      303.55     11.44 o
   5   7  20       34.25       39.58      6.23 o
   6   7  20      130.04      144.56     41.06 o
  -8   8  20      163.76      147.91     19.55 o
  -7   8  20       43.75       45.79      6.91 o
  -6   8  20        8.75       39.46      7.90 o
  -5   8  20      205.57      185.30     41.55 o
  -4   8  20      312.61      336.81     19.85 o
  -3   8  20      640.32      637.54     44.35 o
  -2   8  20      230.22      248.87     15.75 o
  -1   8  20      175.30      152.12      6.92 o
   0   8  20      236.09      264.51     10.44 o
   1   8  20       10.88        5.18      9.79 o
   2   8  20      310.73      367.43     11.56 o
   3   8  20        5.80        7.14      5.45 o
   4   8  20      369.20      343.62     17.26 o
   5   8  20       52.08       83.92     25.76 o
  -7   9  20       11.46       13.48     25.96 o
  -6   9  20      338.13      304.18     24.55 o
  -5   9  20       24.71       13.96     33.84 o
  -4   9  20      264.05      283.61     15.45 o
  -3   9  20       41.59       78.97     36.25 o
  -2   9  20        5.04       -6.45      9.36 o
  -1   9  20       48.06       32.04      6.92 o
   0   9  20      135.04      101.72     13.50 o
   1   9  20      220.98      227.01     30.49 o
   2   9  20      903.13      955.47     26.26 o
   3   9  20      938.78     1071.53     69.73 o
   4   9  20      280.21      273.53     23.73 o
   5   9  20      111.34       77.43     16.49 o
  -6  10  20       43.83       91.08     46.25 o
  -5  10  20       23.80       31.63     10.66 o
  -4  10  20       86.04      104.15      9.94 o
  -3  10  20        7.27       14.14     21.43 o
  -2  10  20      168.30      173.24     11.64 o
  -1  10  20       67.05       49.63      4.89 o
   0  10  20       55.74       76.84     11.67 o
   1  10  20      403.19      468.77     34.72 o
   2  10  20      196.01      184.96     30.10 o
   3  10  20       33.97       44.07      5.87 o
   4  10  20       13.51       26.45     12.60 o
  -5  11  20       83.26       99.45     10.10 o
  -4  11  20       30.65       44.82     34.23 o
  -3  11  20      497.79      645.94     27.52 o
  -2  11  20      421.53      438.13     17.20 o
  -1  11  20      208.80      230.87      9.58 o
   0  11  20       19.57       15.79      4.24 o
   1  11  20       10.99       20.23      4.89 o
   2  11  20      142.21      158.76      9.67 o
   3  11  20        3.44       15.41     11.62 o
  -3  12  20      211.17      245.49     30.62 o
  -2  12  20       24.32       24.42     19.06 o
  -1  12  20      220.19      214.00     13.07 o
   0  12  20        0.84       -3.36      5.81 o
   1  12  20       20.37       -7.98      5.32 o
  -9   1  21      134.38      160.30      9.44 o
  -8   1  21       12.72       20.86      5.06 o
  -7   1  21       18.67       20.96      4.16 o
  -6   1  21      223.92      210.46      7.86 o
  -5   1  21       81.00       79.08      4.55 o
  -4   1  21        2.17        4.57      2.63 o
  -3   1  21     1399.38     1389.84     29.63 o
  -2   1  21      817.93      797.12     16.26 o
  -1   1  21      287.19      344.82      8.62 o
   0   1  21      864.15      852.75     37.71 o
   1   1  21       42.28       38.30      3.33 o
   2   1  21       14.11        8.75      3.24 o
   3   1  21       12.82       12.80     15.02 o
   4   1  21      221.26      256.79      9.01 o
   5   1  21       82.15       97.41      5.49 o
   6   1  21      449.31      449.80     20.13 o
   7   1  21       48.92       34.43      7.81 o
  -9   2  21       32.36       27.96      4.76 o
  -8   2  21      881.26      937.11     47.34 o
  -7   2  21        1.73        0.21      3.57 o
  -6   2  21      684.98      731.40     15.94 o
  -5   2  21       26.98       17.12      7.71 o
  -4   2  21       23.30       26.58      5.60 o
  -3   2  21       12.10       12.39      5.87 o
  -2   2  21      133.04      149.30      7.31 o
  -1   2  21      320.62      287.42      9.92 o
   0   2  21      407.09      411.01     27.56 o
   1   2  21      495.25      530.33     63.68 o
   2   2  21       23.77       30.27      3.23 o
   3   2  21      353.54      359.79     15.45 o
   4   2  21      453.73      448.38     23.84 o
   5   2  21       49.86       52.46     11.51 o
   6   2  21      171.44      155.36     13.69 o
   7   2  21        0.02        1.96      4.47 o
  -9   3  21       57.89       55.58      7.18 o
  -8   3  21       53.48       54.78      7.80 o
  -7   3  21      572.92      598.87     16.42 o
  -6   3  21       32.80       36.55      3.43 o
  -5   3  21        1.03       16.03     18.27 o
  -4   3  21      242.28      223.65     18.69 o
  -3   3  21      262.50      256.98     10.15 o
  -2   3  21      116.11      106.08      7.08 o
  -1   3  21      680.52      696.60     54.58 o
   0   3  21       69.83       53.68      7.13 o
   1   3  21       46.06       49.96     15.00 o
   2   3  21     1248.05     1387.29     32.55 o
   3   3  21        8.88        8.69      4.93 o
   4   3  21      272.85      265.33      8.18 o
   5   3  21     1793.00     1973.11    165.89 o
   6   3  21        0.55       -1.53      5.06 o
   7   3  21        9.51       16.21     20.62 o
  -9   4  21        2.13       18.17      6.74 o
  -8   4  21       74.01       67.24     14.49 o
  -7   4  21        1.17       -9.29      8.33 o
  -6   4  21      800.00      822.70     21.60 o
  -5   4  21     1105.09     1149.87     26.68 o
  -4   4  21      398.43      339.12     11.47 o
  -3   4  21       56.93       41.27      5.19 o
  -2   4  21       49.48       66.42      6.42 o
  -1   4  21     1152.74     1162.86     26.90 o
   0   4  21     1388.34     1352.54    104.85 o
   1   4  21       61.90       57.31     18.31 o
   2   4  21      444.95      402.87     13.39 o
   3   4  21      922.83      867.02     22.60 o
   4   4  21      617.97      671.34     26.41 o
   5   4  21       97.48      118.52      7.01 o
   6   4  21      587.61      592.00     18.33 o
  -8   5  21       46.73       36.21      7.64 o
  -7   5  21        1.06       19.89      5.50 o
  -6   5  21      351.43      296.19     14.89 o
  -5   5  21        8.20       13.93      3.95 o
  -4   5  21       10.24       -7.90      5.42 o
  -3   5  21        0.49       -6.90      4.60 o
  -2   5  21      129.81      124.06      9.91 o
  -1   5  21        3.88       12.60     10.17 o
   0   5  21        2.64        7.88      4.29 o
   1   5  21      336.44      339.28     23.61 o
   2   5  21      256.69      304.74     20.34 o
   3   5  21       17.07       18.85      6.00 o
   4   5  21      245.79      302.85     28.41 o
   5   5  21       16.50        6.17      7.33 o
   6   5  21       22.98       22.46      6.15 o
  -8   6  21        0.45       29.57     20.15 o
  -7   6  21      174.99      196.56     13.00 o
  -6   6  21        1.64        4.32      5.81 o
  -5   6  21       14.24       15.34      4.85 o
  -4   6  21        0.65       12.88      7.50 o
  -3   6  21       38.45       48.29      5.91 o
  -2   6  21      131.84      127.76      7.79 o
  -1   6  21      843.17      856.47     20.44 o
   0   6  21      102.14      118.80      9.31 o
   1   6  21       31.25       30.57      6.42 o
   2   6  21       13.04       12.25      5.57 o
   3   6  21       58.60       44.33      9.51 o
   4   6  21       44.35       36.54      6.01 o
   5   6  21      120.70      114.11     22.26 o
   6   6  21      168.47      195.62     10.73 o
  -8   7  21       98.70      114.99     25.12 o
  -7   7  21       69.31       35.06      9.44 o
  -6   7  21      286.30      304.28     16.73 o
  -5   7  21        7.20       -5.23      6.14 o
  -4   7  21       52.63       51.66     15.55 o
  -3   7  21      129.75      123.43      7.43 o
  -2   7  21        1.30        8.16     20.53 o
  -1   7  21       39.82       59.34      6.87 o
   0   7  21        1.11       -3.16      9.95 o
   1   7  21       12.50       37.52     17.00 o
   2   7  21     1130.12     1253.65     36.74 o
   3   7  21      687.43      756.22     80.11 o
   4   7  21      724.32      753.35     89.26 o
   5   7  21      198.34      201.42     50.78 o
  -7   8  21      131.41      109.14     14.06 o
  -6   8  21       22.04       -8.81      7.48 o
  -5   8  21       24.66       37.09     21.66 o
  -4   8  21       59.03       50.73      7.93 o
  -3   8  21      618.66      621.11     18.40 o
  -2   8  21       20.04       40.57      6.47 o
  -1   8  21        0.53       -1.20      4.91 o
   0   8  21       68.17       59.72      7.16 o
   1   8  21       41.48       24.85      5.81 o
   2   8  21       55.29       54.20      7.48 o
   3   8  21       73.57       84.22     18.09 o
   4   8  21      108.42       99.87      8.53 o
   5   8  21       13.62       24.85     19.21 o
  -6   9  21      289.72      380.51     27.97 o
  -5   9  21      267.63      233.02     16.90 o
  -4   9  21       68.76       90.36     17.52 o
  -3   9  21      609.06      629.90     21.06 o
  -2   9  21      160.29      177.03      9.41 o
  -1   9  21      341.56      367.03     12.61 o
   0   9  21       91.38       79.29     19.93 o
   1   9  21        2.08        0.49      2.99 o
   2   9  21        8.45       16.53      8.48 o
   3   9  21       65.62       82.05     21.19 o
   4   9  21      270.41      322.40     30.44 o
  -5  10  21       12.94       16.69     13.69 o
  -4  10  21        8.60        7.96     26.47 o
  -3  10  21       46.31       84.60     27.45 o
  -2  10  21        0.03        5.88     27.97 o
  -1  10  21      224.44      166.14      8.48 o
   0  10  21       78.59       79.92      8.12 o
   1  10  21      691.68      642.96     21.13 o
   2  10  21       65.01       47.07      9.74 o
   3  10  21      100.61       99.44     18.10 o
  -4  11  21        5.67        3.84      6.10 o
  -3  11  21      148.33      118.03     38.46 o
  -2  11  21      177.73      191.74     31.62 o
  -1  11  21       34.84       32.19      5.42 o
   0  11  21        4.59       -7.63     11.05 o
   1  11  21      111.83       94.44      7.44 o
  -9   0  22       95.80      108.81     13.35 o
  -8   0  22        0.04       18.05      4.93 o
  -7   0  22       62.87       71.48      6.54 o
  -6   0  22      676.35      665.10     22.00 o
  -5   0  22      607.84      563.32     18.42 o
  -4   0  22      145.72      154.01      8.20 o
  -3   0  22      741.46      720.22     21.85 o
  -2   0  22       18.22       24.06      3.80 o
  -1   0  22        2.87        5.60      3.76 o
   0   0  22      119.18       95.13      6.05 o
   1   0  22      181.79      203.68      8.87 o
   2   0  22      325.33      372.99     14.21 o
   3   0  22      550.68      569.79     18.50 o
   4   0  22      273.52      334.34     24.82 o
   5   0  22      919.63      873.29     35.53 o
  -9   1  22       57.05       37.85      5.85 o
  -8   1  22      127.45      112.74     13.89 o
  -7   1  22       50.00       49.72     15.53 o
  -6   1  22      109.03      127.06     12.18 o
  -5   1  22      114.29      120.52      9.31 o
  -4   1  22      107.12      119.11      4.45 o
  -3   1  22      331.63      305.93      8.15 o
  -2   1  22      560.69      546.66     30.87 o
  -1   1  22      105.53       98.73      4.61 o
   0   1  22       83.35       97.15      5.83 o
   1   1  22       24.61       28.67      4.74 o
   2   1  22     1459.69     1482.37     27.95 o
   3   1  22      575.89      601.00     17.13 o
   4   1  22       80.60       76.11      5.00 o
   5   1  22      103.06       97.15     10.21 o
   6   1  22        2.26       -1.76      9.40 o
  -9   2  22       33.62       34.49      4.59 o
  -8   2  22      239.52      198.96      9.11 o
  -7   2  22       94.46       95.47      7.37 o
  -6   2  22      645.53      662.17     15.45 o
  -5   2  22       29.07       28.06      4.10 o
  -4   2  22       17.14       32.09     11.62 o
  -3   2  22      359.00      369.44     18.46 o
  -2   2  22     1255.84     1274.89     29.96 o
  -1   2  22     1534.80     1660.02    115.41 o
   0   2  22       60.53       54.40     10.04 o
   1   2  22       94.04       91.42      6.15 o
   2   2  22      919.05     1002.83    116.86 o
   3   2  22       17.28        7.76      2.87 o
   4   2  22        0.03        5.31      3.55 o
   5   2  22      113.29      123.57      9.02 o
   6   2  22      984.67     1060.03     90.20 o
  -8   3  22       15.24       30.39     25.30 o
  -7   3  22       34.88       47.69      6.85 o
  -6   3  22      253.33      203.59     44.52 o
  -5   3  22       54.49       49.71      5.69 o
  -4   3  22      101.32       96.74     31.73 o
  -3   3  22      635.35      635.96     17.16 o
  -2   3  22       15.81        9.08     11.28 o
  -1   3  22      164.85      147.22     15.77 o
   0   3  22      737.17      709.02     18.59 o
   1   3  22       20.48       27.19      7.01 o
   2   3  22      256.51      312.26     29.20 o
   3   3  22       79.57      111.95     23.63 o
   4   3  22      375.03      441.40     39.12 o
   5   3  22        1.64       -2.12      5.60 o
   6   3  22       99.20       67.58      5.40 o
  -8   4  22       31.88       36.65     20.21 o
  -7   4  22       55.88       43.01     14.40 o
  -6   4  22       55.71       79.62     27.62 o
  -5   4  22      191.61      162.41     11.66 o
  -4   4  22       22.57       10.49     11.84 o
  -3   4  22        5.98        4.82     13.18 o
  -2   4  22        2.69      -10.01      6.67 o
  -1   4  22       57.67       89.05      9.64 o
   0   4  22      164.49      159.27     14.19 o
   1   4  22        7.64       30.53      4.79 o
   2   4  22        3.39        4.00      4.34 o
   3   4  22       96.12      143.52     24.74 o
   4   4  22       68.86       59.03      6.64 o
   5   4  22        1.90       20.85      9.27 o
   6   4  22       22.72       35.70     18.27 o
  -8   5  22      161.80      145.45     16.84 o
  -7   5  22       23.78        8.46      7.59 o
  -6   5  22       29.86       37.98      7.12 o
  -5   5  22        0.11       -6.08     13.76 o
  -4   5  22      570.41      550.21     58.26 o
  -3   5  22     2027.91     2140.73     48.08 o
  -2   5  22      226.45      245.47     43.67 o
  -1   5  22       32.72       44.01      9.51 o
   0   5  22       23.42       33.37     21.66 o
   1   5  22       36.09       46.35     15.43 o
   2   5  22        1.41       -1.55     10.68 o
   3   5  22        0.13        3.07      4.51 o
   4   5  22      382.00      474.06     25.12 o
   5   5  22       65.10       63.93     26.90 o
  -7   6  22      100.54      112.85     25.23 o
  -6   6  22       24.25       31.98      7.63 o
  -5   6  22       34.76       23.61     13.80 o
  -4   6  22      308.69      269.95     11.46 o
  -3   6  22      778.17      775.22     35.21 o
  -2   6  22      137.04      181.67     11.77 o
  -1   6  22      748.00      721.59     76.12 o
   0   6  22      121.20       84.65     15.02 o
   1   6  22      801.81      862.71     33.93 o
   2   6  22      243.90      225.46     10.65 o
   3   6  22      248.55      230.17     32.19 o
   4   6  22        5.51       12.65      4.87 o
   5   6  22      113.52      122.08     11.24 o
  -7   7  22       82.19       55.89     11.62 o
  -6   7  22       55.12       75.32     27.62 o
  -5   7  22        3.63       26.42     18.27 o
  -4   7  22      168.14      173.33      9.43 o
  -3   7  22      338.02      330.92     38.05 o
  -2   7  22        5.03       -1.13      4.55 o
  -1   7  22       55.97       67.99     14.19 o
   0   7  22      138.76      156.79     17.45 o
   1   7  22      204.23      201.22     18.67 o
   2   7  22       63.91       20.22     19.76 o
   3   7  22      615.39      615.44     39.95 o
   4   7  22        1.11       19.78      5.59 o
  -6   8  22      686.17      679.17     36.47 o
  -5   8  22      112.77       77.18      8.32 o
  -4   8  22        0.21       13.23     13.76 o
  -3   8  22       38.44       45.38     12.93 o
  -2   8  22      203.85      154.47      8.24 o
  -1   8  22      896.16     1027.13     85.05 o
   0   8  22       69.41       90.60      6.89 o
   1   8  22      276.76      273.97     12.77 o
   2   8  22      427.15      465.06     34.84 o
   3   8  22      137.16       92.31     17.71 o
   4   8  22      359.94      360.57     15.22 o
  -5   9  22      109.33      149.23     18.01 o
  -4   9  22       98.80      103.89     10.84 o
  -3   9  22        9.24       16.24     14.08 o
  -2   9  22       34.38       27.63     18.84 o
  -1   9  22      988.83     1016.90     47.83 o
   0   9  22        4.55        8.03     14.70 o
   1   9  22      173.40      202.31     29.44 o
   2   9  22       65.06       44.08      7.00 o
   3   9  22       64.93       74.60     12.99 o
  -4  10  22       56.75       48.04     16.62 o
  -3  10  22        0.05       -5.60      9.74 o
  -2  10  22      127.38      107.70     23.18 o
  -1  10  22      170.64      205.30     31.17 o
   0  10  22      184.90      180.59     41.40 o
   1  10  22       22.14       11.95     14.65 o
   2  10  22       26.04       -2.67      6.43 o
  -8   1  23      221.46      269.29     11.00 o
  -7   1  23       61.93       51.89     12.90 o
  -6   1  23       20.54       11.82      6.81 o
  -5   1  23        0.36       -4.01      2.67 o
  -4   1  23      296.10      311.04      8.70 o
  -3   1  23      571.06      616.35     17.61 o
  -2   1  23      151.24      143.25      7.46 o
  -1   1  23      747.13      736.41     26.64 o
   0   1  23      140.32      132.76     32.60 o
   1   1  23        6.45        2.39      6.19 o
   2   1  23     1122.61     1168.17     28.50 o
   3   1  23       85.47       75.52      4.69 o
   4   1  23      849.40      845.49     27.60 o
   5   1  23       85.19       85.42      6.27 o
  -8   2  23       16.58        0.00      3.76 o
  -7   2  23      144.57      139.72     12.05 o
  -6   2  23       41.33       45.76     11.34 o
  -5   2  23      604.82      672.99     19.76 o
  -4   2  23        6.69       22.74     11.84 o
  -3   2  23     1270.26     1312.21     30.40 o
  -2   2  23      149.31      164.66     29.27 o
  -1   2  23      408.47      484.91     27.41 o
   0   2  23       21.12       11.66      4.10 o
   1   2  23      106.63      118.39      9.34 o
   2   2  23        4.18        3.86      9.57 o
   3   2  23       73.10      107.61      9.25 o
   4   2  23      336.50      327.63     13.25 o
   5   2  23        9.93       11.81      3.70 o
  -8   3  23       38.89       34.73      7.88 o
  -7   3  23       52.69       55.93      7.48 o
  -6   3  23       40.13       26.10      5.48 o
  -5   3  23       74.83       50.04      6.66 o
  -4   3  23       28.28       33.42      5.22 o
  -3   3  23      203.64      202.90     18.05 o
  -2   3  23       27.30       20.85     14.27 o
  -1   3  23      916.62      906.04     23.11 o
   0   3  23       82.11       78.87      6.28 o
   1   3  23        6.04       13.57      5.72 o
   2   3  23        4.34        4.55      4.89 o
   3   3  23      192.51      176.49      8.74 o
   4   3  23       27.84       44.24      5.84 o
   5   3  23      395.21      404.63     15.72 o
  -8   4  23      315.03      316.88     38.73 o
  -7   4  23        0.10        0.32     14.87 o
  -6   4  23      271.90      224.66     11.62 o
  -5   4  23      103.14       94.72      7.14 o
  -4   4  23       71.21       63.22      5.88 o
  -3   4  23      196.92      199.36     22.63 o
  -2   4  23      749.88      748.33     42.98 o
  -1   4  23      796.39      750.22     51.81 o
   0   4  23      275.75      296.66     13.48 o
   1   4  23      183.24      178.71      8.92 o
   2   4  23      213.04      267.68     22.56 o
   3   4  23       54.21       41.07      6.35 o
   4   4  23      540.69      533.39     59.99 o
   5   4  23      257.07      233.68     17.18 o
  -7   5  23       50.02       39.05     17.28 o
  -6   5  23       40.79       56.43     11.47 o
  -5   5  23      255.28      208.43     36.21 o
  -4   5  23      320.60      246.54     13.14 o
  -3   5  23        0.01       -1.30     13.48 o
  -2   5  23      312.06      292.23     49.91 o
  -1   5  23        5.06        8.97     20.51 o
   0   5  23       29.90       44.31     15.79 o
   1   5  23      156.33      156.77      8.87 o
   2   5  23        0.14       15.29     18.03 o
   3   5  23       85.44       62.87      6.14 o
   4   5  23       14.86        4.46     10.32 o
   5   5  23        7.18        9.79     10.72 o
  -7   6  23       27.40       36.67     15.06 o
  -6   6  23       26.03       58.09     25.49 o
  -5   6  23       77.94       92.89      9.36 o
  -4   6  23       47.33       42.35      5.30 o
  -3   6  23      108.02      141.34     14.25 o
  -2   6  23       68.08       82.51      8.03 o
  -1   6  23        2.28        0.47      5.16 o
   0   6  23        0.61        0.71      3.59 o
   1   6  23        8.81        5.28     10.51 o
   2   6  23        8.52       26.30      5.65 o
   3   6  23      217.29      242.24     19.80 o
   4   6  23      292.39      316.20     20.91 o
  -6   7  23       28.25       31.68      7.16 o
  -5   7  23       29.34       24.98     15.45 o
  -4   7  23       10.17        9.70      4.41 o
  -3   7  23        9.12       21.10      5.46 o
  -2   7  23       46.21       63.73      6.45 o
  -1   7  23        0.16        3.14      9.40 o
   0   7  23      465.34      571.78     40.27 o
   1   7  23       42.45       51.92      7.16 o
   2   7  23       23.95       44.37      6.71 o
   3   7  23       16.22       -3.22      5.34 o
  -5   8  23        1.39        1.43     21.26 o
  -4   8  23      103.88      137.75     30.06 o
  -3   8  23        0.68        2.96      9.40 o
  -2   8  23       79.39       69.61     26.51 o
  -1   8  23        1.41        9.68     14.49 o
   0   8  23       72.19       91.83      7.87 o
   1   8  23      371.15      338.90     14.40 o
   2   8  23       28.56       14.37      5.25 o
   3   8  23      211.99      216.31     23.89 o
  -4   9  23      121.39      123.87     43.95 o
  -3   9  23        3.55       21.46      6.61 o
  -2   9  23      159.30      163.10      8.99 o
  -1   9  23      204.84      267.16     15.22 o
   0   9  23       72.47       38.58      6.91 o
   1   9  23        0.07       -4.76     16.92 o
  -2  10  23      176.80      187.10     10.27 o
  -1  10  23      442.45      389.97     17.13 o
  -7   0  24       33.39       17.22      4.51 o
  -6   0  24        7.64        4.55      4.55 o
  -5   0  24      111.38      104.04      7.11 o
  -4   0  24      476.91      424.88     16.77 o
  -3   0  24      602.61      609.30     21.06 o
  -2   0  24      539.73      478.42     17.82 o
  -1   0  24     1802.86     1788.54     47.56 o
   0   0  24      687.61      785.08     22.82 o
   1   0  24      986.87      991.65     28.09 o
   2   0  24      288.14      312.04     13.69 o
   3   0  24      543.31      584.67     24.36 o
   4   0  24       46.41       40.19      5.90 o
   5   0  24       77.21       91.03      7.41 o
  -7   1  24       60.56       69.85      8.14 o
  -6   1  24        1.00       -0.53      8.82 o
  -5   1  24        5.79       -1.20      4.10 o
  -4   1  24       11.61       17.83      9.42 o
  -3   1  24      260.56      291.85     29.52 o
  -2   1  24       87.89       86.42     13.46 o
  -1   1  24       49.80       57.66     23.56 o
   0   1  24       26.76       19.38      8.33 o
   1   1  24       51.57       53.37      5.52 o
   2   1  24      329.99      373.04     64.97 o
   3   1  24      168.03      156.09      8.85 o
   4   1  24      270.60      272.55     12.51 o
   5   1  24      104.69      128.07     14.63 o
  -7   2  24      229.58      228.93     23.99 o
  -6   2  24        0.08        1.45      4.54 o
  -5   2  24       49.21       40.81     11.98 o
  -4   2  24      148.70      145.44      8.00 o
  -3   2  24     1554.66     1583.14     37.10 o
  -2   2  24      155.27      192.13      8.54 o
  -1   2  24       83.08       78.07      5.76 o
   0   2  24      224.16      250.86      9.48 o
   1   2  24      191.58      207.40      9.47 o
   2   2  24      529.73      549.57     18.83 o
   3   2  24       67.72       91.95      8.15 o
   4   2  24     1249.77     1419.65     42.81 o
   5   2  24      158.69      158.52     27.17 o
  -7   3  24        1.46       -3.84      7.52 o
  -6   3  24      250.51      269.88     12.04 o
  -5   3  24       91.06       79.57     16.98 o
  -4   3  24      424.14      471.62     16.82 o
  -3   3  24      109.21       72.46      6.14 o
  -2   3  24       22.45       34.97      5.72 o
  -1   3  24        0.65        0.97     11.24 o
   0   3  24      456.49      434.22     38.69 o
   1   3  24        0.00       12.47      4.86 o
   2   3  24      349.23      368.79     14.45 o
   3   3  24       72.54      155.69     19.44 o
   4   3  24       36.48       16.57     20.13 o
  -7   4  24       47.16       44.92      6.24 o
  -6   4  24       26.49       12.96      7.20 o
  -5   4  24        0.01       -5.70      3.80 o
  -4   4  24       20.73       19.01      4.96 o
  -3   4  24        1.03       21.12     33.86 o
  -2   4  24       27.35        2.42     11.84 o
  -1   4  24       34.49       43.31     10.55 o
   0   4  24      242.04      265.90     11.47 o
   1   4  24      368.25      376.94     34.78 o
   2   4  24        0.02       -0.62      9.19 o
   3   4  24       17.62       23.74      9.16 o
   4   4  24        3.53       -6.94      5.30 o
  -6   5  24      220.87      219.99     37.36 o
  -5   5  24       16.72       22.31     10.92 o
  -4   5  24       21.99       43.06     27.07 o
  -3   5  24       37.67       30.10      8.63 o
  -2   5  24        3.30       14.20     15.45 o
  -1   5  24      785.27      766.63     28.07 o
   0   5  24      657.71      625.76     21.54 o
   1   5  24        3.84       11.11      7.11 o
   2   5  24     1345.46     1454.63     84.17 o
   3   5  24      344.61      326.24     14.62 o
   4   5  24        0.19       -0.86     24.97 o
  -6   6  24        0.01       11.11     21.41 o
  -5   6  24      244.90      201.17     12.21 o
  -4   6  24        3.19        4.53      9.19 o
  -3   6  24      231.93      236.37     11.01 o
  -2   6  24       55.37       80.77     25.04 o
  -1   6  24        3.01        9.74      6.37 o
   0   6  24       65.11       86.07     11.92 o
   1   6  24      288.26      252.03     24.35 o
   2   6  24      581.78      542.65     61.78 o
   3   6  24      100.48      115.27     32.73 o
  -5   7  24       17.27       -3.03      7.14 o
  -4   7  24       28.01       33.43      7.14 o
  -3   7  24      143.66      168.78     28.67 o
  -2   7  24       60.02       50.73     17.48 o
  -1   7  24      244.67      255.87     39.42 o
   0   7  24       34.31        6.47      4.69 o
   1   7  24      336.45      376.60     44.29 o
   2   7  24       94.87       82.48      7.88 o
  -4   8  24      232.56      198.71     17.48 o
  -3   8  24      319.91      281.99     12.51 o
  -2   8  24        2.47       -6.78      4.52 o
  -1   8  24      525.86      504.98     86.52 o
   0   8  24       53.02       26.98      6.75 o
   1   8  24      293.50      261.13     15.81 o
  -2   9  24       10.99        5.81     27.64 o
  -1   9  24      196.68      207.58     48.05 o
  -7   1  25      132.41      124.52     16.88 o
  -6   1  25       87.26       87.44     30.15 o
  -5   1  25      522.62      526.49     17.38 o
  -4   1  25      535.50      548.09     57.00 o
  -3   1  25      812.22      810.71     49.22 o
  -2   1  25        8.08       21.39      4.07 o
  -1   1  25       50.15       60.44      5.25 o
   0   1  25      482.84      532.83     31.30 o
   1   1  25      116.50      144.52     25.12 o
   2   1  25       58.96       39.91      5.34 o
   3   1  25       62.33       55.16      6.56 o
   4   1  25       35.31       21.40      7.83 o
  -6   2  25       69.28       45.12     14.98 o
  -5   2  25      109.31      110.99      6.78 o
  -4   2  25       35.13       37.31      8.74 o
  -3   2  25      171.04      167.94     22.50 o
  -2   2  25      252.10      271.53     11.21 o
  -1   2  25        0.57       36.08     17.31 o
   0   2  25       17.33       13.61      6.97 o
   1   2  25       70.77       74.19      6.32 o
   2   2  25      832.65      909.12     27.62 o
   3   2  25        0.13       14.43     11.84 o
   4   2  25      488.17      417.34     18.07 o
  -6   3  25        1.20       -8.19      5.46 o
  -5   3  25      411.19      472.42     16.19 o
  -4   3  25        5.76        3.55      3.65 o
  -3   3  25       29.98       32.90     15.77 o
  -2   3  25        7.07        0.86      6.39 o
  -1   3  25        9.65        4.01      6.58 o
   0   3  25      621.83      624.13     65.24 o
   1   3  25      181.21      172.06      9.79 o
   2   3  25       17.61       16.15      4.83 o
   3   3  25        2.15        7.76     11.47 o
  -5   4  25      112.40      153.30     16.68 o
  -4   4  25       76.18       50.70      9.16 o
  -3   4  25      936.31     1019.42     43.71 o
  -2   4  25       31.12       11.99      6.33 o
  -1   4  25     1252.01     1214.16     36.48 o
   0   4  25        4.01        2.85      5.43 o
   1   4  25       23.49       32.57      6.36 o
   2   4  25      338.44      325.67     13.18 o
   3   4  25      195.48      259.35     20.55 o
  -5   5  25       60.96       47.37      7.64 o
  -4   5  25       59.64       64.33     22.22 o
  -3   5  25       22.69       24.02      8.80 o
  -2   5  25       88.50      123.60      7.77 o
  -1   5  25        6.76        5.11     13.91 o
   0   5  25      101.64      111.31     27.56 o
   1   5  25      229.71      260.58     18.74 o
   2   5  25       55.12       47.11      7.44 o
  -5   6  25       14.02        8.13     25.04 o
  -4   6  25        0.22        5.35      6.25 o
  -3   6  25      252.71      249.79     11.56 o
  -2   6  25      226.06      205.87     11.48 o
  -1   6  25       41.35       70.89      9.46 o
   0   6  25      132.53      126.49      9.59 o
   1   6  25       89.79       86.36     26.26 o
   2   6  25       89.44       68.83      7.01 o
  -4   7  25      129.24      133.48     37.62 o
  -3   7  25       14.68        5.13      4.51 o
  -2   7  25        0.00       -6.64      5.16 o
  -1   7  25        1.05        0.29     14.31 o
   0   7  25       10.23       -1.57      4.48 o
   1   7  25      592.24      613.45     30.44 o
  -6   0  26        4.90       11.66      8.61 o
  -5   0  26      776.65      803.66     45.08 o
  -4   0  26       33.84       30.53     13.08 o
  -3   0  26      941.04     1152.81     60.57 o
  -2   0  26      169.52      121.30     14.10 o
  -1   0  26      171.41      180.55     16.69 o
   0   0  26      317.32      274.21     21.21 o
   1   0  26      267.87      293.16     23.24 o
   2   0  26       19.52       16.09     10.60 o
   3   0  26       18.61       28.65     13.91 o
  -6   1  26       31.34       30.81     19.59 o
  -5   1  26      272.40      283.51     31.28 o
  -4   1  26      341.67      311.13     16.86 o
  -3   1  26      943.11      914.74     48.17 o
  -2   1  26      172.65      178.08     22.90 o
  -1   1  26      196.07      240.17     17.73 o
   0   1  26       41.29       25.83     11.13 o
   1   1  26       29.80       57.49     10.87 o
   2   1  26      670.43      582.01     36.08 o
   3   1  26       50.93       71.02     34.20 o
  -5   2  26      276.98      217.55     21.11 o
  -4   2  26       78.86       65.60     10.40 o
  -3   2  26        0.40        1.29      6.19 o
  -2   2  26       15.51       17.41     19.42 o
  -1   2  26      106.99      120.33      8.54 o
   0   2  26      198.10      203.23      9.66 o
   1   2  26      162.58      165.21     18.76 o
   2   2  26      207.33      254.82     11.52 o
  -5   3  26        0.56        1.23      7.11 o
  -4   3  26       20.91       31.18     19.10 o
  -3   3  26       87.87       90.52      7.48 o
  -2   3  26       82.14      101.10     13.01 o
  -1   3  26      285.23      302.94     22.60 o
   0   3  26      325.10      282.58     14.08 o
   1   3  26      115.90      127.65     21.70 o
   2   3  26        1.26       10.97     29.12 o
  -5   4  26       25.37       18.35      5.98 o
  -4   4  26      210.83      168.17     19.89 o
  -3   4  26       10.03        7.10      7.52 o
  -2   4  26       37.61       30.51      7.90 o
  -1   4  26       47.13       39.51     15.77 o
   0   4  26       41.61       42.86     18.48 o
   1   4  26       27.01       41.61     11.69 o
   2   4  26       17.30       11.43      4.66 o
  -4   5  26       67.92       54.43     13.67 o
  -3   5  26       33.31       45.03     10.79 o
  -2   5  26      233.92      199.31     21.32 o
  -1   5  26       17.02       14.40      5.28 o
   0   5  26      150.25      167.19      9.48 o
   1   5  26      153.62      143.67      9.43 o
  -3   6  26       84.00       64.02      7.93 o
  -2   6  26       10.98       16.89     13.50 o
  -1   6  26       98.13       64.92      7.06 o
   0   6  26      317.36      373.02     19.57 o
  -4   1  27        0.66       -2.58      8.50 o
  -3   1  27       39.07        8.30     24.44 o
  -2   1  27      150.39      153.99     39.84 o
  -1   1  27       17.52        1.52      5.82 o
   0   1  27        6.64       24.86     29.70 o
   1   1  27       28.66       88.03     11.69 o
  -4   2  27       78.69       90.82     34.85 o
  -3   2  27       84.22       85.25      9.35 o
  -2   2  27       45.97       26.48      7.43 o
  -1   2  27      301.26      349.33     37.28 o
   0   2  27      293.34      230.79     15.80 o
   1   2  27        1.49       -1.20      6.76 o
  -3   3  27      296.27      268.45     19.04 o
  -2   3  27      113.73      139.46      9.63 o
  -1   3  27       86.84      104.12      7.12 o
   0   3  27      653.41      697.88     75.42 o
  -2   4  27      102.92       77.20     32.03 o
  -1   4  27       13.45       31.62      5.34 o
 
